# Supplementary material for: Microbial Ecology of Methanotrophy in Streams Along a Gradient of CH4 Availability
Source: Front Microbiol. 2020 May 14;11:771. doi: 10.3389/fmicb.2020.00771 (PMC7241049; doi:10.3389/fmicb.2020.00771)
Supplement: Supplementary file 2 [file Table_4.csv]

#OTU.ID	sequence	Adn1	Com1	Com2	Geb1	Sen1	Sor1	Sor2	Sor3	Tal1	Ven1	Ven2	Vev1	Vey1	Vey2
OTU1	TACGTAGGGTGCGAGCGTTAATCGGAATTACTGGGCGTAAAGCGTGCGCAGGCGGTTATATAAGTCAGATGTGAAATCCC	24498	11652	13003	5456	8807	5565	5621	4830	23263	10083	3879	13494	11133	4760
OTU2	TACGGAGGGTGCAAGCGTTGTCCGGATTTATTGGGTTTAAAGGGTGCGTAGGCGGCTTTTTAAGTCAGCGGTGAAAGACT	160	3442	3090	808	585	1814	4731	4324	8625	2644	1698	4906	7229	2715
OTU3	TACGAAGGGGGCTAGCGTTGTTCGGAATTACTGGGCGTAAAGCGCACGTAGGCGGATTGTTAAGTCAGAGGTGAAATCCC	3867	1878	2303	883	3898	1034	696	903	5063	2267	1932	5161	7172	1869
OTU4	TACGTAGGGTGCAAGCGTTAATCGGAATTACTGGGCGTAAAGCGTGCGCAGGCGGTCTTGCAAGACAGATGTGAAATCCC	6816	7962	10812	5749	8698	7852	9154	7716	12542	8166	4162	6199	11272	4009
OTU5	TACGTAGGGTGCAAGCGTTAATCGGAATTACTGGGCGTAAAGCGTGCGCAGGCGGTTTTGTAAGACAGTCGTGAAATCCC	1095	2867	3852	1439	1144	3467	2888	2732	4920	983	465	1117	820	237
OTU6	TACGGAGGGAGCTAGCGTTGTTCGGAATTACTGGGCGTAAAGAGTACGTAGGCGGTGATTCAAGTCAGAGGTGAAAGCCT	939	1951	2016	1018	916	1785	1853	2165	4077	3831	1296	2662	3435	1163
OTU7	TACGGAGGGGGCTAGCGTTGTTCGGAATTACTGGGCGTAAAGCGCACGTAGGCGGACCGGAAAGTCAGAGGTGAAATCCC	2486	3937	4869	2546	5210	5488	7363	7678	7074	6845	3083	5593	4102	1723
OTU8	TACGAAGGGGGCTAGCGTTGTTCGGAATCACTGGGCGTAAAGCGCACGTAGGCGGATTGTTAAGTGAGGGGTGAAATCCC	2826	1646	2024	745	1092	761	1209	1065	2368	2601	1266	822	2024	942
OTU9	TACGAAGGGTGCAAGCGTTACTCGGAATTACTGGGCGTAAAGCGTGCGTAGGTGGTTTGTTAAGTCAGATGTGAAAGCCC	735	1147	3157	702	864	543	539	420	4367	680	623	1345	1973	1110
OTU10	TACGTAGGTGGCAAGCGTTGTCCGGATTTATTGGGTTTAAAGGGTGCGTAGGCGGTTTTGTAAGTCAGTGGTGAAATATA	71	1362	1722	298	2430	1741	1952	1492	666	1836	465	156	904	251
OTU11	TACGTAGGGTGCGAGCGTTAATCGGAATTACTGGGCGTAAAGCGTGCGCAGGCGGTTTTGTAAGTCAGATGTGAAATCCC	12343	336	250	435	174	96	130	105	540	239	274	2727	614	530
OTU12	TACGAAGGGGGCTAGCGTTGCTCGGAATCACTGGGCGTAAAGGGTGCGTAGGCGGGTCTTTAAGTCAGGGGTGAAATCCT	289	1003	1181	2108	1333	1340	1013	1264	702	1161	852	1201	1296	539
OTU13	TACGAAGGTGGCAAGCGTTATTCGGATTTACTGGGCGTACAGGGAGCGTAGGCGGTTCGGTAAGCCCTCTGTGAAATCTT	2370	2094	2421	1560	1579	1287	1375	832	2937	3886	4729	2054	7855	2562
OTU14	TACGGAGGGTGCAAGCGTTATCCGGATTTACTGGGTTTAAAGGGTGCGTAGGTGGGTCTGTAAGTCAGTGGTGAAATCTC	1391	1598	2199	1344	3664	1332	2232	1900	2524	5005	1077	843	3684	2236
OTU15	TACGGAGGGTGCGAGCGTTAATCGGAATTACTGGGCGTAAAGCGCGCGTAGGCGGTTTGTTAAGTCAGCTGTGAAAGCCC	927	2345	2381	1788	562	1115	1405	1055	1758	1144	1254	966	4489	2322
OTU16	TACGGAGGGAGCTAGCGTTGTTCGGAATTACTGGGCGTAAAGCGTACGTAGGCGGTTATTCAAGTCAGAGGTGAAAGCCC	10487	2817	2549	2721	1650	1677	1891	1936	6360	3047	1819	9423	4791	3038
OTU17	TACGAAGGGTGCAAGCGTTACTCGGAATTACTGGGCGTAAAGCGTGCGTAGGTGGTTTGTTAAGTCTGATGTGAAAGCCC	140	235	414	299	426	616	1063	1172	231	3285	715	116	821	239
OTU18	TACGAAGGGGGCTAGCGTTGTTCGGAATTACTGGGCGTAAAGCGCACGTAGGCGGGTTATTAAGTCAGGGGTGAAATCCC	1377	871	1242	655	1269	565	611	618	1854	1244	670	1472	2291	882
OTU19	TACGGAGGGTGCGAGCGTTATCCGGAATTACTGGGTTTAAAGGGTGCGTAGGCGGCTTTGTAAGTCAGGAGTGAAAGTTT	331	569	927	549	644	703	952	920	1255	1321	575	419	894	763
OTU20	TACAGAGGGTGCAAGCGTTGTTCGGAATCATTGGGCGTAAAGGGCGTGTAGGCGGTCTGTTAAGTCATGTGTGAAATCCC	284	1034	1591	4637	1703	728	655	691	661	2011	3312	1201	2730	2753
OTU21	TACGAAGGTGGCAAGCGTTGTTCGGATTTACTGGGCGTACAGGGAGCGTAGGCGGTTGGGTAAGCCCTCCGTGAAATCTC	30	1012	1052	670	945	1124	1495	1189	950	1624	722	156	1519	349
OTU22	TACGGAGGGGACTAGCGTTGTTCGGAATTACTGGGCGTAAAGCGCACGTAGGCGGATTTGTAAGTCAGGGGTGAAATCCC	427	623	861	2459	740	299	163	185	473	499	1521	1371	772	1321
OTU23	TACGGAGGGAGCTAGCGTTGTTCGGAATTACTGGGCGTAAAGCGTGCGTAGGCGGTTATTCAAGTCAGAGGTGAAAGCCT	516	1122	1136	613	627	1668	1919	2462	677	3040	1100	216	959	316
OTU24	GACGGAGGATGCAAGTGTTATCCGGAATCACTGGGCGTAAAGCGTCTGTAGGTGGTCAAATAAGTCAACTGTTAAATCTT	339	1152	1527	1616	756	375	482	308	2913	397	300	2213	1309	3093
OTU25	TACAGAGGGTGCGAGCGTTAATCGGAATTACTGGGCGTAAAGCGCACGTAGGTGGCGACGTAAGTCGGGTGTGAAATCCC	256	621	970	378	1239	771	1056	852	539	3238	3539	329	2739	255
OTU26	TACGTAGGGTGCGAGCGTTAATCGGAATTACTGGGCGTAAAGCGTGCGCAGGCGGTTATGTAAGCCAGATGTGAAATCCC	1383	297	389	245	1164	483	741	632	2651	1999	493	417	1155	873
OTU27	TACGGAGGGTGCAAGCGTTATCCGGATTCACTGGGTTTAAAGGGTGCGTAGGCGGGCAGGTAAGTCAGTGGTGAAATCCC	28	649	969	299	1051	316	457	384	410	1442	322	158	517	457
OTU28	TACGAAGGTGGCAAGCGTTGTTCGGATTCACTGGGCGTACAGGGTGTGTAGGCGGTTTGGTAAGCCTTCTGTTAAAGCTT	7	339	496	131	1365	420	526	439	161	2307	456	7	528	85
OTU29	TACGGAGGGTGCAAGCGTTATCCGGATTCACTGGGTTTAAAGGGTGCGTAGGTGGGTTGGTAAGTCAGTGGTGAAATCCC	2250	1650	2155	934	3138	1523	1741	1775	3127	2687	1210	1302	3558	1355
OTU30	TACAGAGGGTGCAAGCGTTAATCGGAATTACTGGGCGTAAAGGGTGCGTAGGTGGTTTGTTAAGTCAGGCGTGAAATCCC	784	251	409	33	1504	424	674	392	233	1331	487	365	419	205
OTU31	TACGGAGGGTGCAAGCGTTAATCGGAATTACTGGGCGTAAAGCGCACGTAGGTGGTTTTGTAAGTCGGATGTGAAAGCCC	20	573	801	98	424	284	343	221	148	916	1087	112	1269	190
OTU32	TACGGAGGGTGCAAGCGTTATCCGGATTCACTGGGTTTAAAGGGTGCGTAGGCGGGCATGTAAGTCCGTGGTGAAATCTC	41	783	1017	202	1047	448	506	539	412	413	74	141	302	91
OTU33	TACGGAGGGTGCAAGCGTTATCCGGAATCACTGGGTTTAAAGGGTGCGTAGGCGGGAAGATAAGTCAAGGGTGAAAGCTC	169	790	820	538	311	650	822	885	815	819	429	1244	1048	381
OTU34	TACGAAGGGGGCTAGCGTTGTTCGGAATTACTGGGCGTAAAGCGCGCGTAGGCGGTTTTGCAAGCCAGAGGTGAAATGCC	938	570	732	374	580	623	540	595	1578	1347	932	1212	2399	448
OTU35	TACGTAGGGTGCGAGCGTTAATCGGAATTACTGGGCGTAAAGCGTGCGCAGGCGGTTTTATAAGCCAGATGTGAAAGCCC	1193	198	375	229	561	450	419	383	862	901	182	406	544	358
OTU36	TACGTAGGGTGCGAGCGTTAATCGGAATTACTGGGCGTAAAGCGTGCGCAGGCGGTTATGTAAGACAGTTGTGAAATCCC	6068	2600	2657	1686	1314	1082	1107	890	3316	1960	785	2680	2342	763
OTU37	TACGGAGGATCCAAGCGTTATCCGGAATCATTGGGTTTAAAGGGTCCGTAGGCGGTTTAGTAAGTCAGTGGTGAAAGCCC	1277	562	1215	317	315	289	331	220	1800	484	363	3302	1080	285
OTU38	TACGTAGGGTGCGAGCGTTAATCGGAATTACTGGGCGTAAAGCGTGCGCAGGCGGTTTTGTACGTTCGATGTGAAAGCCC	99	296	322	62	868	111	109	113	325	2207	493	17	769	253
OTU39	TACGAAGGGGACTAGCGTTGTTCGGAATCACTGGGCGTAAAGCGCACGTAGGCGGATTTGTAAGTCAGGGGTGAAATCCC	1005	672	761	443	1250	829	792	910	982	1585	912	977	1150	286
OTU40	TACAGAGGGTGCGAGCGTTAATCGGAATTACTGGGCGTAAAGCGCACGTAGTCGGCTTGTCAAGTCGGGTGTGAAATCCC	59	422	601	449	494	506	654	553	262	647	272	111	445	434
OTU41	TACGGAGGGTGCAAGCGTTAATCGGAATTACTGGGCGTAAAGCGCACGCAGGTGGCTGAGTCAGTCGATTGTGAAAGCCC	120	737	1080	889	491	279	257	213	596	685	1128	493	1572	681
OTU42	TACAGAGGTCCCAAGCGTTGTTCGGATTCACTGGGCGTAAAGGGTGCGTAGGCGGTCGGGTAAGTCTGACGTGAAATCTT	397	472	813	757	777	385	463	277	391	617	899	534	1350	660
OTU43	TACGAAGGGGGCTAGCGTTGTTCGGAATTACTGGGCGTAAAGCGCACGTAGGCTGACATTTAAGTGAGGGGTGAAATCCC	1996	805	1143	766	187	292	273	277	2048	378	541	1524	738	340
OTU44	TACGTAGGGTGCAGGCGTTAATCGGAATTACTGGGCGTAAAGCGTGCGCAGGCGGTTTGTTAAGACAGATGTGAAATCCC	541	517	735	327	206	163	209	157	899	326	381	731	1059	253
OTU45	TACGTAGGGTGCGAGCGTTAATCGGAATTACTGGGCGTAAAGCGTGCGCAGGCGGTTATGTAAGACAGGTGTGAAATCCC	38	194	693	755	710	565	804	596	372	452	174	53	354	473
OTU46	GACGGGGGATGCAAGTGTTATCCGGAATCACTGGGCGTAAAGCGTCTGTAGGTGGTTAAATAAGTCAACTGTTAAATCTT	1593	904	1277	819	599	203	576	254	2887	279	276	5159	862	3348
OTU47	TACAGAGGGGGCAAGCGTTGTTCGGAATTACTGGGCGTAAAGGGCGCGTAGGCGGCCTGTTAAGTCGAACGTGAAATCCC	455	451	704	1754	444	300	239	229	797	595	1977	1272	1136	816
OTU48	TACGAAGGTCCCAAGCGTTGTTCGGAATCACTGGGCGTAAAGGGAGCGTAGGCGGCGTGGTAAGTCAGATGTGAAATCCC	1559	216	266	106	83	69	53	44	237	29	140	2819	247	122
OTU49	TACGTAGGGTGCAAGCGTTAATCGGAATTACTGGGCGTAAAGCGTGCGCAGGCGGTTATATAAGACAGATGTGAAATCCC	438	969	456	248	8	178	113	100	1631	242	187	556	528	117
OTU50	TACGAAGGGTGCAAGCGTTACTCGGAATTACTGGGCGTAAAGCGTGCGTAGGCGGTTTGTTAAGTCTGTCGTGAAAGCCC	412	186	260	339	358	209	258	203	308	480	180	438	363	295
OTU51	TACGAAGGGGGCTAGCGTTGTTCGGATTTACTGGGCGTAAAGCGCGTGTAGGCGGGCTGGAAAGTTGGGGGTGAAATCCC	197	419	383	365	357	600	637	632	571	843	392	319	767	147
OTU52	TACGTAGGGTGCGAGCGTTAATCGGAATTACTGGGCGTAAAGCGTGCGCAGGCGGTTTTGTAAGACAGGCGTGAAATCCC	144	427	1279	1373	1205	1303	1528	982	2420	897	377	148	970	800
OTU53	TACGAAGGGGGCTAGCGTTGTTCGGAATTACTGGGCGTAAAGGGCGCGTAGGCGGTCTTGTAAGTCAGATGTGAAAGCCC	66	260	285	276	353	141	106	113	225	396	389	239	893	296
OTU54	TACGTAGGGTGCGAGCGTTAATCGGAATTACTGGGCGTAAAGCGTGCGCAGGCGGTTTGTCAAGCCAGACGTGAAAGCCC	758	219	333	32	158	111	90	103	448	521	815	596	1022	101
OTU55	TACGGAGGGTGCAAGCGTTATCCGGATTCACTGGGTTTAAAGGGTGCGTAGGTGGGTCTGTAAGTCAGTGGTGAAATCCC	67	466	590	188	315	237	290	262	129	508	139	94	318	100
OTU56	TACAGAGGGTGCAAGCGTTAATCGGAATTACTGGGCGTAAAGCGCGCGTAGGTGGTTCGTTAAGTTGGATGTGAAATCCC	401	384	609	386	391	228	225	203	709	370	201	967	826	197
OTU57	TACGGAGGGTGCGAGCGTTAATCGGAATTACTGGGCGTAAAGCGCGCGTAGGCGGTTTGTTAAGTCGGATGTGAAATCCC	3	303	348	378	138	249	312	251	130	366	241	17	456	621
OTU58	TACGGGGGGGGCAAGCGTTGTTCGGAATTACTGGGCGTAAAGGGCTCGTAGGTGGCCAACTAAGTCAGACGTGAAATCCC	139	624	682	1422	431	253	175	204	239	515	789	744	728	693
OTU59	TACGGGGGGTGCAAGCGTTGTTCGGAATTATTGGGCGTAAAGCGCGTGTAGGCGGTCTGATTAGTCTGATGTGAAAGCCC	162	93	532	1570	535	495	589	231	310	414	208	162	569	631
OTU60	TACGAAGGGGGCTAGCGTTGTTCGGAATTACTGGGCGTAAAGCGCACGTAGGCGGGTTTGTAAGTAGGGGGTGAAATCCC	463	678	612	694	163	803	925	760	868	508	388	1024	666	212
OTU61	TACGTAGGGTGCGAGCGTTAATCGGAATTACTGGGCGTAAAGCGTGCGCAGGCGGTTCGCCAAGTCAGGTGTGAAATCCC	1565	257	346	159	157	82	91	64	448	151	156	298	447	181
OTU62	TACGGAGGGAGCTAGCGTTGTTCGGAATTACTGGGCGTAAAGCGCGCGTAGGCGGTCCATCAAGTCAGAGGTGAAAGCCC	117	446	411	222	71	268	383	379	341	209	157	269	295	186
OTU63	TACGTAGGTGGCAAGCGTTGTCCGGATTTATTGGGTTTAAAGGGTGCGTAGGCGGTCCATTAAGTCAGTGGTGAAATACG	26	334	549	243	443	301	560	344	185	285	140	96	401	276
OTU64	TACAGAGGGTGCAAGCGTTAATCGGAATTACTGGGCGTAAAGCGCGCGTAGGCGGTCGAGTAAGTCGGATGTGAAATCCC	72	587	548	336	439	313	363	301	640	901	602	307	1573	643
OTU65	TACGGAGGGGGCTAGCGTTGTTCGGAATTACTGGGCGTAAAGCGCGCGTAGGCGGACTGGAAAGTTGGGGGTGAAATCCC	104	269	326	231	247	309	272	362	260	805	457	276	729	383
OTU66	TACGTAGGGACCAAGCGTTGTTCGGATTTACTGGGCGTAAAGGGCGCGTAGGCGGCAATTCAAGTCATCTGTGAAATCTC	85	529	571	243	262	166	152	196	257	351	235	206	416	202
OTU67	TACGTAGGTGGCAAGCGTTGTCCGGATTTATTGGGTTTAAAGGGTGCGTAGGCGGTTCCATAAGTCAGTGGTGAAATACA	737	130	172	283	61	114	185	106	177	149	130	255	510	151
OTU68	TACGTAGGTGGCAAGCGTTGTCCGGATTTATTGGGTTTAAAGGGTGCGTAGGCGGTTTTATAAGTCAGTGGTGAAATACA	12	275	438	251	487	186	358	205	234	370	139	114	344	94
OTU69	TACGTAGGTGGCAAGCGTTGTCCGGAATTATTGGGCGTAAAGCGCGCGCAGGCGGTCCTTTAAGTCTGATGTGAAAGCCC	85	274	424	723	318	84	57	49	71	185	740	165	236	483
OTU70	TACAGAGGTGGCAAGCGTTGTTCGGAATTACTGGGCGTAAAGGGCGCGTAGGCGGCCTTGTAAGTCTCGTGTGAAAGCCC	404	313	413	138	213	248	279	289	404	505	289	179	580	222
OTU71	TACGTAGGGTGCGAGCGTTAATCGGAATTACTGGGCGTAAAGCGTGCGCAGGCGGTTTTGTAAGACAGATGTGAAATCCC	220	219	616	312	2179	653	709	510	559	1468	345	889	1252	649
OTU72	TACGTAGGGTGCAAGCGTTAATCGGAATTACTGGGCGTAAAGCGTGCGCAGGCGGTTGTGCAAGACAGGTGTGAAATCCC	159	476	646	522	1321	280	283	238	516	870	475	309	384	590
OTU73	TACGGAGGGTGCAAGCGTTATCCGGAATCACTGGGTTTAAAGGGTGCGTAGGCGGCGTTATAAGTCAGAGGTGAAAGGCC	114	258	280	163	44	86	201	121	344	225	269	254	374	139
OTU74	TACGTAGGGTGCGAGCGTTAATCGGAATTACTGGGCGTAAAGGGTGCGCAGGCGGCCCCGCAAGTCAGGCGTGAAATCCC	1361	344	467	227	337	271	259	219	380	630	2617	404	1533	491
OTU75	TACGGAGGGGGCTAGCGTTGTTCGGAATTACTGGGCGTAAAGCGCGCGTAGGCGGACCTGCAAGTCGGGGGTGAAAGCCC	41	140	164	720	162	60	34	33	61	187	665	216	272	256
OTU76	TACGTAGGTGGCGAGCGTTATCCGGATTTATTGGGTTTAAAGGGTGCGTAGGCGGCTTAATAAGTCGGTGGTTAAAAGTA	226	156	384	328	118	177	178	236	387	136	96	375	239	120
OTU77	TACGTAGGGACCAAGCGTTGTTCGGATTTACTGGGCGTAAAGGGCGCGTAGGCGGCATGACAAGTCACTTGTGAAATCTC	95	69	103	59	63	71	69	91	366	600	887	166	1042	108
OTU78	TACGGAGGGGGCTAGCGTTGTTCGGAATTACTGGGCGTAAAGCGCGCGTAGGCGGCTTTGTAAGTTAGAGGTGAAAGCCC	1772	178	230	1024	179	211	204	175	354	405	221	1032	410	192
OTU79	TACGGAGGGTGCAAGCGTTATCCGGATTTACTGGGTTTAAAGGGTGCGTAGGTGGGTAGGTAAGTCAGTGGTGAAATCTT	145	518	680	436	357	165	242	216	294	130	101	416	466	178
OTU80	AACGTAGGAGACAAACGTTATCCGGAGTTACTGGGCGTAAAGGGCGTGCAGGCGGCAGTCTAAGTCTGGCGTGAAATTTC	117	303	378	83	581	87	146	115	134	275	247	241	789	131
OTU81	TACGGGGGGGGCAAGCGTTGTTCGGAATTACTGGGCGTAAAGGGCTCGTAGGCGGCCAACTAAGTCAGACGTGAAATCCC	322	310	473	1682	247	263	166	194	716	804	4563	1359	1665	561
OTU82	TACAGAGGTCTCAAGCGTTGTTCGGATTCATTGGGCGTAAAGGGTGCGTAGGTGGTGACGCAAGTCTGGTGTGAAATCTC	68	369	590	2809	497	157	85	92	113	264	801	710	482	1081
OTU83	TACGTAGGGACCAAGCGTTGTTCGGATTTACTGGGCGTAAAGGGCGCGTAGGCGGCGCGGTAAGTCACTTGTGAAATCTC	278	432	443	694	513	373	360	374	480	760	569	501	910	531
OTU84	TACGGAGGGTGCAAGCGTTGTTCGGAATTACTGGGCGTAAAGCGCGTGTAGGTGGTTGAGTAAGTCGAATGTGAAAGCCC	70	164	245	126	932	150	168	108	92	466	183	123	455	358
OTU85	TACGGAGGATCCAAGCGTTATCCGGAATCATTGGGTTTAAAGGGTCCGTAGGCGGTTTAATAAGTCAGTGGTGAAATCTG	1361	292	505	453	99	306	465	380	1924	239	190	1452	607	480
OTU86	TACGGAGGGTGCAAGCGTTATCCGGATTTACTGGGTTTAAAGGGTGCGTAGGCTGTCAGATAAGTCAGTGGTGAAAGGCT	5	2	2	5	5	208	502	334	33	584	448	11	288	222
OTU87	TACGTAGGTGGCAAGCGTTGTCCGGATTTATTGGGTTTAAAGGGTGCGTAGGTGGCCCTGTAAGTCAGTGGTGAAATATC	260	432	550	369	247	331	411	277	268	342	249	207	698	184
OTU88	TACGTAGGGTGCGAGCGTTAATCGGAATTACTGGGCGTAAAGCGTGCGCAGGCGGTTTGTTAAGTCTGATGTGAAAGCCC	156	548	830	462	437	371	345	354	342	397	231	344	583	424
OTU89	TACGAAGGGGGCTAGCGTTGTTCGGAATTACTGGGCGTAAAGCGCACGTAGGCGGGTCTGTAAGTAGAGGGTGAAATCCC	63	236	173	89	214	27	25	36	289	282	163	188	638	88
OTU90	TACGTAGGGCGCAAGCGTTATCCGGAATTATTGGGCGTAAAGAGCTCGTAGGCGGTTTGTCGCGTCTGCCGTGAAAGTCC	110	139	178	717	173	76	45	32	151	117	258	415	257	201
OTU91	TACGGAGGGTGCGAGCGTTATCCGGAATCACTGGGTTTAAAGGGTGCGTAGGCGGTTATATAAGTCAGTGGTGAAAGGCC	4	231	186	6	148	281	417	362	110	260	118	68	182	26
OTU92	TACGAAGGGGGCTAGCGTTGTTCGGAATTACTGGGCGTAAAGCGCGCGCAGGCGGTCCTTCAAGTCAGAGGTGAAAGCCC	111	106	190	302	177	54	45	53	229	362	719	259	687	252
OTU93	TACAGAGGGTGCAAGCGTTGTTCGGAATTATTGGGCGTAAAGCGCGTGTAGGCGGTCCTGCAAGTCGGATGTGAAAGCCC	3	67	171	25	661	238	472	294	203	439	246	8	150	521
OTU94	TACGGAAGGTGCAAGCGTTAATCGGAATTACTGGGCGTAAAGCGCACGTAGGCGGCTTGGTAAGTCGGGTGTGAAAGCCC	31	270	320	64	131	78	54	70	367	237	310	305	796	166
OTU95	TACGGGGGGGGCAAGCGTTGTTCGGAATTACTGGGCGTAAAGGGCGCGTAGGCGGTTGGATAAGTCAGCTGTGAAAACCA	21	85	150	465	173	71	59	63	86	270	771	165	363	328
OTU96	TACGGAGGGTGCAAGCGTTATCCGGATTTACTGGGTTTAAAGGGTGCGTAGGTGGGTCTGTAAGTCAGTGGTGAAATCTC	80	190	228	72	338	207	222	318	166	147	37	207	357	113
OTU97	TACGTAGGGGGCAAACGTTGTCCGGATTTACTGGGTGTAAAGGGTGCTCAGGCGGTCTTGTAAGTTAGAAGTGAAATCCT	51	189	303	103	1118	347	381	479	140	1193	486	99	1157	322
OTU98	TACGTAGGGTGCGAGCGTTAATCGGATTTACTGGGCGTAAAGCATGCGCAGGCGGCGGTTCAAGTCAGGTGTGAAATCCC	979	337	332	38	148	201	229	222	367	134	141	367	420	93
OTU99	TACGGAGGGTGCAAGCGTTATCCGGATTTACTGGGTTTAAAGGGTGCGTAGGTGGGTAGGTAAGTCAGTGGTGAAATCTC	259	297	395	137	165	199	235	185	562	437	116	59	353	222
OTU100	TACAGAGGGTGCAAGCGTTAATCGGAATTACTGGGCGTAAAGCGTGCGCAGTCGGTTATTTAAGTCGGATGTGAAATCCC	68	482	541	308	373	214	203	123	537	264	139	296	377	262
OTU101	TACGGAGGGTGCAAGCGTTATCCGGAATCACTGGGTTTAAAGGGTGCGTAGGCGGTGTAGTAAGTCAGTCGTGAAATCGC	259	437	360	225	81	219	403	272	532	242	285	229	633	394
OTU102	GACGAGCTCTCCAAACGTTATTCGGTATTACTGGGCTTAAAGAGTTCGTAGGCGGCTCTGTAGGTGAGATGTGAAAGCCC	569	172	122	53	39	129	164	124	233	150	141	583	187	75
OTU103	TACGGAGGGTGCAAACGTTAATCGGAATTACTGGGCGTAAAGCGCGCGTAGGCGGTTTGGTAAGTGGGATGTGAAAGCCC	444	194	157	123	52	107	129	138	271	176	164	203	305	110
OTU104	TACGGAGGGTGCAAGCGTTGTTCGGAATTATTGGGCGTAAAGCGCGTGTAGGCGGTTTGTTAAGTCTGGTGTGAAAGCCC	16	78	128	798	272	66	64	44	51	122	182	79	117	246
OTU105	TACGAACTGTGCGAACGTTACTCGGAATCACTGGGCTTACAGGGTGCGTAGGTGGCTTATTAAGCAGGGTGTGAAATCCC	522	329	257	144	84	152	172	164	305	111	360	1299	388	126
OTU106	TACGGAGGGTGCAAGCGTTATCCGGATTCACTGGGTTTAAAGGGTGCGTAGGCGGGCTGATAAGTCAGTGGTGAAAGCTC	34	338	411	217	124	256	368	192	834	430	176	190	475	256
OTU107	TACGTAGGGTGCGAGCGTTAATCGGAATTACTGGGCGTAAAGCGTGCGCAGGCGGTTTGTTAAGATAGGCGTGAAATCCC	23	150	267	1057	200	208	474	238	1377	98	65	25	144	69
OTU108	TACGGAGGGAGCTAGCGTTGTTCGGAATTACTGGGCGTAAAGCGTACGTAGGCGGTGACTCAAGTCAGAGGTGAAAGCCT	1595	312	324	419	38	481	425	406	1882	769	582	1750	1916	334
OTU109	TACGTAGGGTGCGAGCGTTAATCGGAATTACTGGGCGTAAAGCGTGCGCAGGCGGATTGTTAAGCAAGATGTGAAATCCC	373	122	259	58	836	654	616	430	128	920	428	1326	171	160
OTU110	TACGGAGGGTGCGAGCGTTGTTCGGAATTACTGGGCGTAAAGCGCGTGTAGGCGGCCTTGCAAGTCAGGCGTGAAAGCCC	4	22	72	4	210	41	43	46	39	200	494	108	1102	395
OTU111	TACGGAGGATGCAAGCGTTATCCGGAATCACTGGGCGTAAAGCGTCTGTAGGTGGCTTAGGAAGTCTGCTGTTAAATATT	16	397	318	230	44	129	63	111	525	68	58	31	250	483
OTU112	TACAGAGGGTGCGAGCGTTAATCGGAATTACTGGGCGTAAAGCGTGCGTAGACGGTTATCTAAGTCGGGTGTGAAATCCC	60	332	489	510	508	230	263	240	530	370	220	330	798	346
OTU113	TACGTAGGTGGCAAGCGTTGTCCGGATTTATTGGGTTTAAAGGGTGCGTAGGCGGTTTTTTAAGTCAGTGGTGAAATACG	209	429	594	214	137	308	469	317	277	381	399	160	847	176
OTU114	TACAGAGGGTGCGAGCGTTAATCGGAATTACTGGGCGTAAAGCGCACGTAGGCGGCTTGGTATGTCGGGTGTGAAATCCC	25	191	235	1034	307	161	154	132	61	325	354	236	269	321
OTU115	GACGGAGGATGCAAGTGTTATCCGGAATCACTGGGCGTAAAGCGTCTGTAGGTGGCTCGACAAGTCAACTGTTAAATCTT	156	85	147	48	35	7	14	7	233	29	4	2766	80	22
OTU116	TACGTAGGGTGCGAGCGTTAATCGGAATTACTGGGCGTAAAGCGTGCGCAGGCGGGTTTTTAAGCCAGACGTGAAATCCC	735	285	426	319	192	194	145	168	408	416	440	343	726	262
OTU117	TACGTAGGGTGCGAGCGTTAATCGGAATTACTGGGCGTAAAGCGTGCGCAGGTGGTTCGCTAAGACAGATGTGAAATCCC	12	256	345	70	327	144	123	129	57	281	325	51	403	280
OTU118	TACGTAGGGTGCAAGCGTTAATCGGAATTACTGGGCGTAAAGCGTACGCAGGCGGCTTTGCAAGACAGGTGTGAAATCCC	88	172	318	1112	193	84	62	42	56	114	190	285	188	212
OTU119	TACAGAGGTGGCAAGCGTTGTTCGGAATTACTGGGCGTAAAGGGCGCGTAGGCGGCCATCTAAGTCAGACGTGAAATCCC	617	539	553	200	150	247	200	210	458	764	566	387	723	129
OTU120	TACGGAGGGGGCTAGCGTTGTTCGGAAATACTGGGCGTAAAGCGCACGTAGGCGGCGATTCAAGTCAGAGGTGAAAGCCC	507	114	118	403	41	95	84	110	267	44	97	808	92	79
OTU121	TACGGAGGGGGCTAGCGTTATTCGGAATTACTGGGCGTAAAGCGCACGTAGGCGGGCTGACAAGTCAGAGGTGAAATCCC	1235	289	249	133	50	209	258	261	545	366	481	526	497	63
OTU122	TACAGAGGGTGCAAGCGTTATCCGGATTTACTGGGTTTAAAGGGTGCGTAGGCGGGACATTAAGTCAGTGGTGAAAGCTC	341	434	477	308	35	145	179	149	533	117	96	441	450	135
OTU123	TACGGAGGGTGCAAGCGTTGTTCGGATTCATTGGGCGTAAAGCGAGTGTAGGCGGTTTGACAAGTCGGATGTGAAATCCC	134	210	176	85	193	141	121	101	219	200	118	153	278	150
OTU124	TACGTAGGGGGCAAGCGTTGTCCGGATTTACTGGGTGTAAAGGGCGCGCAGGCGGGATAGCAAGTCAGAGGTGAAATCCT	0	37	84	11	1169	182	395	237	67	293	25	3	53	244
OTU125	TACGGAGGGAGCTAGCGTTGTTCGGAATTACTGGGCGTAAAGCGTGCGTAGGCGGTTACTCAAGTCAGAGGTGAAAGCCC	983	1110	1057	379	132	399	636	671	1303	792	330	1809	706	559
OTU126	TACGGGGGGGGTAAGCGTTGTTCGGAATTACTGGGCGTAAAGGGCTCGTAGGCGGCCAACTAAGTCATACGTGAAATCCC	435	344	456	787	320	260	155	196	400	605	1068	555	1070	272
OTU127	TACGGAGGGAGCTAGCGTTGTTCGGAATTACTGGGCGTAAAGCGCGCGTAGGCGGCGACTCAAGTCAGAGGTGAAAGCCC	233	197	172	267	54	72	79	118	435	77	72	334	411	333
OTU128	TACGGAGGGTGCGAGCGTTAATCGGAATTACTGGGCGTAAAGCGTGCGTAGGCGGCCTGTTAAGTCAGATGTGAAAGCCC	1	19	36	30	1864	56	72	82	47	216	182	19	61	203
OTU129	AACCAGCACCTCAAGTGGTCAGGAGGATTATTGGGCCTAAAGCATCCGTAGCCGGTTCTGTAAGTTTTCGGTTAAATCCA	0	10	39	3	2	8	5	5	6	75	1727	4	45	0
OTU130	TACGTAGGGTGCGAGCGTTAATCGGAATTACTGGGCGTAAAGCGTGCGCAGGCGGTTTTGTAAGCCAGATGTGAAATCCC	528	473	546	490	360	250	225	222	561	511	373	472	715	424
OTU131	TACGTAGGTGACAAGCGTTGTCCGGATTTACTGGGCGTAAAGAGCGCGCAGGCGGTCGATCAAGTCGAGTGTGAAAGCCC	538	304	310	785	426	196	148	131	269	630	1559	715	798	358
OTU132	TACGGAGGGAGCTAGCGTTGTTCGGAATCACTGGGCGTAAAGCGTGCGTAGGCGGTGACTCAAGTCAGAGGTGAAAGCCT	227	186	197	285	18	212	176	187	952	104	299	722	855	224
OTU133	TACGGGGGGGGCAAGCGTTGTTCGGAGTTACTGGGCGTAAAGGGCTCGTAGGTGGCCAACTAAGTCAGACGTGAAATCCC	372	218	263	219	75	85	69	53	168	91	392	283	352	118
OTU134	TACGGAGGGTGCAAGCGTTATCCGGAATCACTGGGTTTAAAGGGTGCGTAGGCGGTTTGATAAGTCAGAGGTGAAAGCTA	178	153	149	326	37	100	299	211	195	43	69	231	200	97
OTU135	TACAGAGGTCCCAAGCGTTGTTCGGATTCACTGGGCGTAAAGGGTGCGTAGGCGGTCGGGTAAGTCTAACGTGAAATCTC	15	167	236	101	341	106	95	63	151	177	213	126	388	221
OTU136	TACGAAGGGGGCTAGCGTTGCTCGGAATCACTGGGCGTAAAGCGCACGTAGGCGGATTGCTAAGTCAGGGGTGAAATCCT	294	254	402	1703	302	182	80	65	285	147	343	1160	515	590
OTU137	TACAGAGGGTGCAAGCGTTAATCGGAATTACTGGGCGTAAAGCGAACGTAGGCGGTTATCTAAGTCGGATGTGAAATCCC	1	151	151	63	225	76	111	89	141	187	105	94	238	76
OTU138	TACGTAGGGTGCGAGCGTTAATCGGAATTACTGGGCGTAAAGCGTGCGCAGGCGGTTGTGCAAGACCGGTGTGAAATCCC	125	690	893	263	172	262	276	317	690	40	27	463	463	141
OTU139	TACCAGCACCCCGAGTGGTCGGGACGATTATTGGGCCTAAAGCATCCGTAGCCGGTTTTACAAGTCCTCCGTTAAATCCA	3	53	80	1018	92	43	18	12	15	152	613	34	117	171
OTU140	TACGTAGGGTGCAAGCGTTAATCGGAATTACTGGGCGTAAAGCGTGCGCAGGCGGTTTTGTAAGTCTGTCGTGAAATCCC	200	206	174	819	219	153	114	82	226	153	92	797	259	97
OTU141	TACGAAGGGTGCAAGCGTTAATCGGAATTACTGGGCGTAAAGCGTGCGTAGGCGGTTCGCTAAGTCTGCCGTGAAAGCCC	23	163	170	126	85	150	137	103	146	195	106	32	195	111
OTU142	TACGTAGGGTGCAAGCGTTAATCGGAATTACTGGGCGTAAAGCGTGCGCAGGCGGTTTCGTAAGACAGATGTGAAAGCCC	11	117	140	49	70	276	345	296	87	104	36	44	34	25
OTU143	TACGTAGGTGGCAAGCGTTGTCCGGATTTATTGGGTTTAAAGGGTGCGTAGGCGGCTTTGTAAGTCAGTGGTGAAATATG	24	313	396	270	175	38	55	42	48	94	95	136	177	168
OTU144	TACGGGGGGTGCAAGCGTTGTTCGGATTTATTGGGCGTAAAGCGCGTGTAGGCGGTTTTATAAGTCTGATGTGAAAGCCC	34	108	607	487	434	227	352	136	157	368	156	114	416	987
OTU145	TACGTAGGCAGCAAGCGTTGTTCGGAATTACTGGGCGTAAAGAGTGTGTAGGTGGTGTCGTAAGTTTGGTGTGAAATCTC	354	230	264	220	97	206	295	186	353	234	209	385	511	158
OTU146	TACAGAGGTCTCAAGCGTTGTTCGGATTCATTGGGCGTAAAGGGTGCGTAGGTGGCGGGGTTAGTCAGGTGTGAAATCTC	159	251	295	247	256	233	219	161	327	342	328	468	568	346
OTU147	TACGGAGGGTGCAAGCGTTATCCGGATTCACTGGGTTTAAAGGGTGCGTAGGTGGGCAAGTAAGTCAGTGGTGAAATCTC	32	55	70	380	122	44	42	68	275	105	171	220	353	264
OTU148	TACGAAGGGGGCTAGCGTTGTTCGGAATTACTGGGCGTAAAGCGCACGTAGGCGGACTATTAAGTCAGGGGTGAAATCCC	78	140	188	967	127	103	63	97	97	88	183	347	206	304
OTU149	TACAGAGGGTGCGAGCGTTAATCGGAATTACTGGGCGTAAAGCGCACGTAGGTGGTTCTGTAAGTCGGATGTGAAAGCCC	66	22	80	48	110	58	46	35	26	295	656	100	250	39
OTU150	TACGGAGGGTGCAAGCGTTGTTCGGAATTATTGGGCGTAAAGCGCGTGCAGGCGGTTGCTTAAGTCTGATGTGAAAGCCC	1	88	237	181	416	151	170	103	94	198	73	17	65	432
OTU151	TACCAGCACCCCGAGTGGTCGGGACGATTATTGGGCCTAAAGCATCCGTAGCCGGTCTTGCAAGTCTTCCGTTAAATCCA	1	57	92	589	88	27	16	15	3	75	351	3	63	191
OTU152	TACGGAGGGTGCAAGCGTTGTTCGGAATTACTGGGCGTAAAGCGCGCGTAGGCGGTTTTACAAGTCAGATGTGAAAGCCC	3	54	142	97	216	404	371	289	102	310	50	6	93	314
OTU153	TACGAAGGGGGCAAGCGTTGTTCGGAATTACTGGGCGTAAAGGGCGCGTAGGCGGCCGATCAAGTCAGGCGTGAAATTCC	39	266	383	500	481	218	168	174	172	353	405	242	987	394
OTU154	TACGTAGGGTGCGGGCGTTAATCGGAATTACTGGGCGTAAAGCGTGCGCAGGCGGCTCCTTAAGTCAGATGTGAAATCCC	335	296	432	375	218	112	104	81	356	522	2388	499	918	360
OTU155	TACGGAGGGTGCAAGCGTTAATCGGAATTACTGGGCGTAAAGAGTGCGTAGGCGGCTCGTTAAGTCAGATGTGAAAGCCC	0	20	183	61	754	129	183	102	24	293	132	53	1374	1125
OTU156	TACGAAGGTGGCAAGCGTTGTTCGGATTTACTGGGCGTACAGGGAGCGTAGGCGGTTGGATAAGCCCTCCGTGAAATCTC	6	368	485	1091	643	385	464	391	235	906	375	50	992	449
OTU157	TACGAAGGGGGCTAGCGTTGTTCGGATTTACTGGGCGTAAAGGGCGCGTAGGCGGCCCGTTTAGTCAGGCGTGAAATGCC	12	82	93	22	91	34	24	33	56	241	217	144	451	49
OTU158	TACAGAGGGTGCAAGCGTTGTTCGGAATTATTGGGCGTAAAGCGCGTGTAGGCGGTTCAGCAAGTCGGATGTGAAAGCCC	1	46	101	30	483	111	132	53	68	206	92	24	48	262
OTU159	GACGGAGGATGCAAGTGTTATCCGGAATCACTGGGCGTAAAGCGTCTGTAGGTGGTTTAGTAAGTCAACTGTTAAATCTT	25	96	182	76	4	15	10	8	19	25	5	1188	72	36
OTU160	TACGAAGGGGGCTAGCGTTGTTCGGAATTACTGGGCGTAAAGCGCACGTAGGCGGGTCGTTAAGTCAGGGGTGAAATCCC	106	82	129	128	151	69	39	65	202	318	473	124	268	199
OTU161	TACGGAGGATCCAAGCGTTGTCCGGATTTATTGGGTTTAAAGGGTGCGTAGGCGGATCTTTAAGTCAGTGGTGAAAGCCT	39	218	283	317	131	102	229	112	344	145	203	378	471	235
OTU162	TACGTAGGGGGCTAGCGTTATCCGGAATTACTGGGCGTAAAGGGTGCGTAGGTGGTTTCTTAAGTCAGAGGTGAAAGGCT	7	138	167	41	84	76	62	36	502	86	268	55	270	54
OTU163	TACGGAGGGTGCAAGCGTTGTTCGGAATTACTGGGCGTAAAGCGCGCGTAGGCGGTTTGCTAAGTCAGATGTGAAAGCCC	0	58	541	50	962	635	756	587	141	1063	221	12	306	451
OTU164	TACAGAGGGTGCAAGCGTTGTCCGGAATCACTGGGCGTAAAGGGCGCGTAGGCGGCCTGGTAAGTCGGAGGTGAAACGCT	32	154	303	40	889	121	126	90	164	863	1324	36	733	183
OTU165	TACGGAGGATCCAAGCGTTATCCGGAATCATTGGGTTTAAAGGGTCCGTAGGCGGTCTTATAAGTCAGTGGTGAAATCTC	216	129	338	51	81	49	73	45	405	57	26	659	125	75
OTU166	TACGAAGGGGGCTAGCGTTGCTCGGAATTACTGGGCGTAAAGGGAGCGTAGGCGGACATTTAAGTCAGAGGTGAAATCCC	723	120	144	223	50	119	80	91	233	39	30	574	101	10
OTU167	TACAGAGGTCTCAACCGTTGTTCGGATTCATTGGGCGTAAAGGGTGCGTAGGCGGTCGCGTAAGTCAGGTGTGAAATCTC	96	61	74	30	41	25	61	45	205	92	155	306	222	46
OTU168	TACGAAGGGTGCAAGCGTTAATCGGAATTACTGGGCGTAAAGCGTGCGTAGACGGCGCATTAAGTCAGCTGTGAAACCCC	562	105	81	62	12	49	38	47	256	37	41	625	142	111
OTU169	TACGGAGGGTGCAAGCGTTATCCGGATTCACTGGGTTTAAAGGGTGCGTAGGTGGGTTGGTAAGTCAGTGGTGAAATCTC	381	154	225	123	188	111	211	159	549	362	249	374	524	258
OTU170	TACGGAGGGGGCTAGCGTTGTTCGGAATCATTGGGCGTAAAGGGCGCGTAGGCGGCCGATCAAGTCGGAGGTGAAATCCC	75	73	129	178	139	89	62	46	60	193	295	180	349	197
OTU171	TACGTAGGGTGCGAGCGTTAATCGGAATTACTGGGCGTAAAGCGTGCGCAGGCGGTTCTGCAAGTCAGATGTGAAATCCC	8	34	78	3	179	54	83	61	90	301	484	27	400	173
OTU172	TACGTAGGGTGCAGGCGTTAATCGGAATTACTGGGCGTAAAGCGTGCGCAGGCGGTTTGCTAAGACAGGTGTGAAATCCC	208	170	203	203	72	92	124	72	184	97	106	111	143	80
OTU173	TACGGAGGGTGCAAGCGTTAATCGGAATTACTGGGCGTAAAGCGCGCGTAGGCGGTTTGTTAAGTCGGATGTGAAAGCCC	384	167	46	27	18	20	22	8	49	9	35	269	270	67
OTU174	TACGTAGGGTGCGAGCGTTAATCGGAATTACTGGGCGTAAAGGGTGCGCAGGCGGCGCCATAAGACAGATGTGAAATCCC	0	69	143	65	1026	150	137	113	14	142	30	1	170	49
OTU175	TACGTAGGGTGCGAGCGTTAATCGGAATTACTGGGCGTAAAGCGTGCGCAGGCGGTTTGATAAGACAGGCGTGAAATCCC	4	22	142	434	29	76	154	82	195	42	21	7	85	57
OTU176	TACGTAGGTGGCAAGCGTTGTCCGGATTTATTGGGTTTAAAGGGTGCGTAGGTTGTTCCATAAGTCAGTGGTGAAATACG	83	273	478	204	530	386	633	363	236	322	118	142	274	292
OTU177	TACAGAGGGTGCGAGCGTTGTCCGGAATCACTGGGCGTAAAGGGTGCGTAGGTGGCAAGGTAAGCGTGTGGTGAAAGTCC	146	92	98	97	438	145	259	150	186	303	247	83	300	77
OTU178	TACGGAGGGTGCAAGCGTTATCCGGAATCACTGGGTTTAAAGGGTGCGTAGGCGGTCTTGTAAGTCAGTCGTGAAATCAC	132	30	29	34	29	133	283	134	147	114	166	18	116	86
OTU179	TACGTAGGGTGCAAGCGTTGTCCGGATTTATTGGGTTTAAAGGGTGCGTAGGCGGCCCTGTAAGTCAGTGGTGAAATACT	139	137	150	191	84	34	58	44	69	29	37	142	204	135
OTU180	TACAGAGGGTGCAAGCGTTGTTCGGAATTATTGGGCGTAAAGCGCGTGTAGGCGGCTTGGCAAGTCAGATGTGAAAGCCC	34	90	144	122	275	56	67	44	94	219	69	50	123	102
OTU181	TACGGAGGGTGCAAGCGTTGTTCGGAATTACTGGGCGTAAAGGGCGCGTAGGCGGTTTGATAAGTCAGATGTGAAAGCCC	11	45	133	540	265	382	495	281	136	282	59	27	128	432
OTU182	TACGAAGGGGGCTAGCGTTGTTCGGATTTACTGGGCGTAAAGCGCACGTAGGCGGATCGTTAAGTCGGGGGTGAAATCCT	255	77	81	170	46	96	67	67	149	78	151	234	129	39
OTU183	TACGAAGGGGGCTAGCGTTGCTCGGAATCACTGGGCGTAAAGCGCACGTAGGCGGACTCTTAAGTCGGTGGTGAAATCCT	138	194	188	444	203	126	75	85	171	140	192	317	345	218
OTU184	TACGTAGGGTGCAAGCGTTAATCGGAATTACTGGGCGTAAAGCGTGCGCAGGCGGTTATGCAAGACAGATGTGAAATCCC	8648	3256	4315	2048	3672	3178	3055	2827	4256	3897	2284	3056	5377	1651
OTU185	TACGAAGGGGGCTAGCGTTGTTCGGAATCACTGGGCGTAAAGCGCACGTAGGCGGATTTTCAAGTCAGGGGTGAAATCCC	955	4	6	8	5	2	1	2	53	10	13	581	14	4
OTU186	TACGGAGGGTGCAAGCGTTAATCGGAATTACTGGGCGTAAAGCGCACGTAGGCGGACGACTAAGTCGGATGTGAAATCCC	0	26	402	546	68	23	24	44	97	22	9	5	12	0
OTU187	TACGTAGGGTGCGAGCGTTAATCGGAATTACTGGGCGTAAAGCGTGCGCAGGCGGCGGCTCAAGTCAGGTGTGAAATCCC	133	304	408	203	146	77	98	62	187	487	1065	185	567	222
OTU188	TACGTAGGGTGCAAGCGTTATCCGGAATTATTGGGCGTAAAGAGCTCGTAGGCGGTTTGTCACGTCTGCTGTGAAAACTG	629	146	189	211	56	63	41	42	115	35	44	404	118	88
OTU189	TACGTAGGCAGCAAGCGTTGTTCGGAATTACTGGGCGTAAAGAGTGCGTAGGCGGTTAACTAAGTTTGGTGTGAAATCTC	7	143	204	89	140	69	74	71	67	117	52	48	111	161
OTU190	TACAGAGGGTGCGAGCGTTATCCGGAATCACTGGGCGTAAAGGGCGTGTAGGTGGTTTGTTAAGTTCGATGTTAAATACT	39	233	262	17	84	43	61	80	100	38	30	56	206	49
OTU191	TACGTAGGGAGCAAGCGTTGTTCGGAATTATTGGGCGTAAAGAGCGCGTAGGCGGTTCGGTAAGTCTGACGTGAAATCCC	3	26	256	6	283	111	117	79	68	381	84	28	475	559
OTU192	TACGGAGGGTGCAAGCGTTATCCGGATTCACTGGGTTTAAAGGGTGCGTAGGTGGGCAGGTAAGTCCGCGGTGAAATCCC	41	294	375	237	152	120	138	145	134	77	65	79	228	93
OTU193	TACGGAGGGTGCGAACGTTAATCGGAATCACTGGGCGTAAAGCGCGCGTAGGCGGTTTGTTAAGTGGGATGTGAAATCCC	153	212	221	359	87	58	54	50	198	85	48	227	231	553
OTU194	TACGTAGGGGGCAAGCGTTGTCCGGATTTACTGGGCGTAAAGAGCGTGTAGGCGGCCAAGCAGGTCTGTTGTGAAAACTG	147	167	152	639	165	95	65	62	90	387	1623	497	447	361
OTU195	TACGTAGGGTGCGAGCGTTAATCGGAATTACTGGGCGTAAAGCGTGCGCAGGCGGTCTCGTAAGACAGGTGTGAAATCCC	34	141	241	651	145	43	27	23	77	94	251	240	190	429
OTU196	TACGGAGGGTGCAAGCGTTATCCGGAATCACTGGGTTTAAAGGGTGCGTAGGCGGTCAGATAAGTCAGTCGTGAAATTCT	39	133	140	84	46	109	181	161	62	35	19	66	172	46
OTU197	TACGTAGGGTGCGAGCGTTAATCGGAATTACTGGGCGTAAAGCGTGCGCAGGCGGTTATTTAAGACAGGTGTGAAATCCC	1	189	262	17	103	135	173	134	60	165	73	23	37	53
OTU198	TACGTAGGGTGCGAGCGTTAATCGGAATTACTGGGCGTAAAGCGTGCGCAGGCGGTTTTGTAAGTCAGATGTGAAAGCCC	25	71	192	203	381	205	175	131	165	317	126	84	70	146
OTU199	TACGAAGGGGGCTAGCGTTGTTCGGATTTACTGGGCGTAAAGCGCGTGTAGGCGGATTTGTAAGTTGGGGGTGAAATCCC	45	212	236	174	205	314	296	280	320	309	174	98	528	128
OTU200	TACGGAGGGTGCAAGCGTTATCCGGATTTACTGGGTTTAAAGGGTGCGTAGGTGGGTCGGTAAGTCAGCGGTGAAATCTT	83	82	80	13	1	12	19	10	1088	90	99	45	122	136
OTU201	TACAGAGGGTGCAAGCGTTGTTCGGAATCATTGGGCGTAAAGGGCGTGTAGGCGGTTTGTTAAGTCATGTGTGAAATCCC	61	187	236	56	192	67	76	70	219	332	756	138	733	178
OTU202	TACGGAGGGTGCTAGCGTTGTTCGGAATCACTGGGCGTAAAGGGCGTGTAGGCGGTCTGTTAAGTCTGATGTGAAATCCC	112	123	156	172	220	112	81	105	191	341	269	122	512	225
OTU203	TACGGAGGATGCGAGCGTTATCCGGATTTATTGGGTTTAAAGGGTGCGTAGGCGGATTAATAAGTCAGTGGTGAAAACCT	3	59	245	83	720	225	295	212	96	421	43	60	133	649
OTU204	TACAGAGGGTGCGAGCGTTGTCCGGAATCACTGGGCGTAAAGGGCGCGTAGGCGGTCGGGTAAGCGTGTGGTGAAAGTCC	1	44	68	48	281	122	234	146	49	199	103	4	54	63
OTU205	TACGGGGGGGGCAAGCGTTGTTCGGAATTACTGGGCGTAAAGGGCGCGTAGGCGGGCGGGCAAGTCTCTCGTGAAATCCC	27	201	213	64	92	58	48	40	33	164	579	91	274	76
OTU206	TACGGAGGATGCAAGCGTTATCCGGATTCATTGGGTTTAAAGGGTGCGCAGGTGGGAATGTAAGTCAGTGGTGAAATACT	0	29	156	120	213	62	125	79	43	67	34	7	70	258
OTU207	GACGTAGGGAGCAAGCGTTGTCCGGATTTACTGGGCGTAAAGGGCGCGTAGGCGGTCTGTTAAGTGAGTACTAAAATCTC	82	51	75	40	184	75	126	132	80	320	121	92	237	89
OTU208	TACGGAGGGAGCTAGCGTTGTTCGGAATCACTGGGCGTAAAGCGTACGTAGGCGGTTATTCAAGTTAGAGGTGAAAGCCT	32	235	227	220	9	156	153	109	268	57	84	125	290	104
OTU209	TACGAAGGGGGCTAGCGTTGTTCGGAATCACTGGGCGTAAAGCGCACGTAGGCGGATGTGCCAGTCAGGGGTGAAATCCC	53	86	102	266	51	57	41	27	74	61	132	142	275	84
OTU210	TACAGAGGGGGCAAGCGTTGTTCGGAATTACTGGGCGTAAAGGGCGCGTAGGCGGCCGTTTAAGTCAGACGTGAAATCCC	18	146	154	68	97	89	81	87	53	138	211	77	255	56
OTU211	TACGAAGGGGGCTAGCGTTGCTCGGAATTACTGGGCGTAAAGGGCGCGTAGGCGGATAGTTTAGTCAGAGGTGAAAGCCC	509	85	84	204	38	119	100	105	340	42	23	614	130	44
OTU212	TACAGAGGGTGCAAGCGTTAATCGGAATTACTGGGCGTAAAGCGTGCGTAGACGGTTCTGTAAGTCGGATGTGAAATCCC	1	52	49	15	47	72	92	73	172	360	164	202	233	104
OTU213	TACGGAGGGGGCTAGCGTTGTTCGGAATTACTGGGCGTAAAGCGCACGTAGGCGGACTTTTAAGTCAGAGGTGAAATCCC	0	213	213	84	23	90	87	84	67	12	2	29	105	21
OTU214	TACGGGGGGTGCAAGCGTTGTTCGGAATTATTGGGCGTAAAGAGCGTGTAGGCGGTTTGTTAAGTCTGATGTGAAAGCCC	14	54	228	107	145	79	91	62	85	185	147	56	161	229
OTU215	TACGAGAGGTCCAAACGTTATTCGGAATTACTGGGCTTACAGAGTTCGTAGGCGGTTCTACAAGTGAGGTGTGAAAGCCC	259	85	110	105	48	87	51	59	133	146	215	226	254	113
OTU216	TACGGGGGGGGCAAGCGTTGTTCGGAATTACTGGGCGTAAAGGGCGCGTAGGCGGCTCTTCAAGTCAGCCGTGAAATCTC	163	101	113	112	20	37	26	18	89	93	92	130	198	49
OTU217	TACGAAGGGAGCTAGCGTTGTTCGGAATCACTGGGCGTAAAGCGCACGTAGGTGGATCATTAAGTTAGGGGTGAAAGCCC	90	62	48	12	17	3	5	5	153	37	43	388	211	39
OTU218	TACGAAGGGAGCTAGCGTTGTTCGGAATTACTGGGCGTAAAGCGCACGTAGGCGGATTTTTAAGTCAGGGGTGAAATCCC	30	80	79	73	62	56	46	29	133	96	62	208	245	75
OTU219	TACGTAGGGACCAAGCGTTGTTCGGATTTACTGGGCGTAAAGGGCGCGTAGGCGGCATGACAAGTCACTTGTGAAATCTC	0	100	149	32	8	102	153	140	172	45	57	8	44	8
OTU220	TACGGAGGGTGCAAGCGTTATCCGGAATCACTGGGTTTAAAGGGTGCGTAGGCGGAAAATTAAGTCAGTGGTGAAAGCCT	17	356	458	341	140	216	370	276	164	154	115	60	285	240
OTU221	TACGTAGGGTGCGAGCGTTAATCGGAATTACTGGGCGTAAAGCGTGCGCAGGCGGTTCGCTAAGTCTGATGTGAAAGCCC	95	272	333	492	240	148	106	107	133	261	207	212	406	361
OTU222	TACGGAGGGTGCAAGCGTTAATCGGAATTACTGGGCGTAAAGCGTGCGTAGGCGGTTCGTTAAGTCAGATGTGAAAGCCC	3	40	212	81	1121	254	336	244	59	1077	434	81	870	1516
OTU223	TACGTAGGGTGCGAGCGTTAATCGGAATTACTGGGCGTAAAGCGTGCGCAGGCGGTTTCGTAAGCTGGAGGTGAAATCCC	12	189	330	41	83	281	279	177	98	119	83	24	67	55
OTU224	TACGAAGGGTGCAAACGTTGCTCGGAATTATTGGGCGTAAAGCGCACGTAGGCGGCTTCATAAGTCGGATGTGAAATCCC	25	170	155	190	289	168	210	142	162	226	130	38	267	228
OTU225	GACGTAGGGGGCGAGCGTTGTCCGGATTTATTGGGCGTAAAGAGCTCGTAGGCGGTTGCGTAAGTCGGATGTGAAAACTT	381	104	63	29	41	66	46	70	95	65	40	236	48	31
OTU226	TACGAAGGGGGCTAGCGTTGTTCGGAATTACTGGGCGTAAAGCGCACGTAGGCGGACTTTCAAGTCAGGGGTGAAATCCC	161	172	138	105	83	157	125	145	324	177	174	387	319	77
OTU227	TACGAAGGTCCCAAGCGTTGTTCGGAATCACTGGGCGTAAAGGGAGCGTAGGCGGCGTGGTAAGTCAGATGTGAAATCCC	63	70	73	62	26	23	23	28	192	42	117	459	96	31
OTU228	TACGAAGGGGGCTAGCGTTGTTCGGAATTACTGGGCGTAAAGCGCACGTAGGCTGATTGTTAAGTCAGGGGTGAAATCCC	62	137	215	149	90	16	9	12	166	24	20	1015	209	101
OTU229	TACGGAGGGTGCGAGCGTTAATCGGATTTACTGGGCGTAAAGCGCACGTAGGCGGCTAGATAAGTCGGGTGTGAAATCCC	1	154	411	184	40	30	50	69	5	1	0	5	20	0
OTU230	GACGAAGGGGGCTAGCGTTGTTCGGAATTACTGGGCGTAAAGCGCGTGTAGGCGGTTTTCCAAGTTGGGTGTGAAAGCCT	67	279	322	122	112	126	85	106	124	101	92	159	234	107
OTU231	TACAGAGGGTGCAAGCGTTAATCGGAATTACTGGGCGTAAAGCGCACGTAGGCGGCTTGATAAGTCGAGTGTGAAATCCC	10	114	186	160	79	25	13	16	151	50	28	28	208	136
OTU232	TACGTAGGTGGCAAGCGTTGTCCGGATTTATTGGGCGTAAAGCGAGCGCAGGCGGTTCCTTAAGTCTGATGTGAAAGCCC	15	60	116	16	31	52	339	126	78	46	91	108	60	23
OTU233	TACGAAGGTGGCAAGCGTTGTTCGGATTTACTGGGCGTACAGGGAGCGTAGGCGGTTTGATAAGCCCTCTGGGAAATCTT	77	105	121	107	67	42	62	32	73	231	934	58	331	151
OTU234	TACGTAGGTGGCAAGCGTTGTCCGGAATTATTGGGCGTAAAGCGCGCGCAGGTGGTTCCTTAAGTCTGATGTGAAAGCCC	47	186	327	1029	196	86	76	61	78	132	515	123	217	295
OTU235	GACGTAGGTGGCGAGCGTTATCCGGATTTACTGGGCGTAAAGCGTTTGTAGGTGGCTTAGTAAGTTGGGCGTGAAATCTC	70	84	99	51	78	48	59	21	112	70	20	100	132	41
OTU236	TACGGAGGATGCGAGCGTTATCCGGATTCATTGGGTTTAAAGGGTGCGTAGGCGGACTAATAAGTCAGTGGTGAAATCCT	0	13	52	15	338	91	132	119	27	219	13	23	16	61
OTU237	GACAGAGGTGGCAAGCGTTGTTCGGAATTACTGGGCTTAAAGGGCGCGTAGGCGGTGGAGTAAGTCTGAGGTGGAAGATT	0	15	47	3	108	35	62	37	28	189	173	8	209	104
OTU238	TACAGAGGGTGCGAGCGTTAATCGGAATTACTGGGCGTAAAGCGCGCGTAGGCGGCTTTGCAAGTCGGGTGTGAAATCCC	18	28	80	642	172	34	31	26	13	109	162	69	95	145
OTU239	TACAGAGGTGGCAAGCGTTGTTCGGAATTACTGGGCGTAAAGGGCGCGTAGGCGGCCTTCTAAGTCGGACGTGAAAGCCC	743	341	399	302	301	305	260	250	392	281	321	610	475	147
OTU240	TACAGAGGTCTCAAGCGTTGTTCGGATTCATTGGGCGTAAAGGGTGCGTAGGTGGCAAGGTAAGTCGGGTGTGAAATCCC	31	114	104	92	32	76	71	53	151	93	96	100	155	86
OTU241	GACGAAGGATGCAAGCGTTATCCGGATTCATTGGGTTTAAAGGGAGCGTAGGTGGACTGATAAGTCAGTGGTGAAATCTT	11	79	193	122	56	42	78	39	101	61	38	58	130	70
OTU242	TACGGAGGGTGCAAGCGTTATCCGGAATCACTGGGTGTAAAGGGTGCGTAGGCGGCCTGTTAAGTCAGGAGTGAAAGGCC	29	120	107	53	18	18	37	19	70	294	313	20	263	100
OTU243	TACAGAGGGTGCGAGCGTTAATCGGATTTACTGGGCGTAAAGCGTGCGTAGGCGGCTTTTTAAGTCGGATGTGAAATCCC	3	1	6	15	4	32	987	427	6	37	124	3	29	0
OTU244	CACGTAGGCACCAAGCGTTGTCCGGATTTATTGGGCGTAAAGAGCTCGTAGGCGGTTCAGTAAGTCGGGTGTGAAAACTC	28	101	100	84	78	52	49	42	95	108	71	244	247	79
OTU245	TACAGAGGGGGCAAGCGTTGTCCGGAATTACTGGGCGTACAGCGCACGCAGGTGGCCTGGCAAGTGTGGTGTGAAAGCCC	83	75	78	36	28	39	37	28	91	105	46	117	178	21
OTU246	TACGGAAGGTGCGAGCGTTAATCGGAATTACTGGGCGTAAAGCGCACGTAGGTGGCTTGGTAAGTCGGATGTGAAAGCCC	116	199	224	87	363	236	255	183	77	254	129	38	236	235
OTU247	TACGGGGGGTGCAAGCGTTATTCGGAATCATTGGGCGTAAAGGGCGCGTAGGCGGCCCCTTAAGTCAGATGTGAAAGCCC	1	13	43	1	283	52	55	43	36	221	68	9	76	200
OTU248	TACGGGGGGTGCAAGCGTTATTCGGATTTATTGGGCGTAAAGAGCGCGTAGGCGGTTTATCAAGTCAGATGTGAAAGCCC	0	15	80	2	99	133	131	126	31	148	9	2	32	89
OTU249	TACGGAGGGTGCAAGCGTTATCCGGAATCACTGGGTTTAAAGGGTGCGTAGGCGGCTTGATAAGTCAGGGGTGAAAGCTT	342	363	436	339	151	282	370	275	607	346	352	708	672	277
OTU250	TACGGGGGGGGCAAGCGTTGTTCGGAATTACTGGGCGTAAAGGGTTCGTAGGTGGCCTGCTAAGTCAGACGTGAAATCCC	19	85	115	115	170	67	39	41	56	232	409	47	177	90
OTU251	TACGTAGGGTGCAAGCGTTAATCGGAATTACTGGGCGTAAAGCGTGCGCAGGCGGTTTCGTAAGTCAGATGTGAAAGCCC	838	154	181	87	39	198	202	137	161	129	79	294	153	64
OTU252	TACGTAGGGTGCGAGCGTTAATCGGAATTACTGGGCGTAAAGTGTGCGCAGGTGGCCGCGCAAGTCGAGTGTGAAATCCC	195	216	261	590	201	52	69	43	169	197	553	187	408	242
OTU253	TACGTAGGGTGCGAGCGTTAATCGGAATTACTGGGCGTAAAGCGTGCGCAGGTGGCTGTGCAAGCCAGGCGTGAAATCCC	15	12	8	39	35	6	1	10	103	13	13	216	366	59
OTU254	AACCAGCACCTCAAGTGGTCAGGATGATTATTGGGCCTAAAGCATCCGTAGCTCGTTTTGTAAGTTTTCGGTTAAATCCA	21	24	46	25	25	27	18	11	19	92	669	11	105	17
OTU255	TACGGAGGGTGCGAGCGTTGTCCGGAATCACTGGGCGTAAAGGGCGCGTAGGTGGTTAGATGCGCCGGTGGTGAAAGCGC	407	105	115	85	236	56	80	60	347	73	52	107	122	87
OTU256	TACGGAGGGCGCAAGCGTTGTTCGGAATTACTGGGCGTAAAGCGCGTGTAGGCGGCCTGACAAGTCGAATGTGAAATCCC	132	28	15	24	31	7	9	2	132	51	148	146	318	169
OTU257	TACGTAGGGTGCGAGCGTTGTCCGGAATTATTGGGCGTAAAGAGCTTGTAGGCGGTTTGTCGCGTCTGCCGTGAAAATCC	23	191	237	222	125	71	108	74	149	28	56	70	120	55
OTU258	TACGTAGGGTGCGAGCGTTAATCGGAATTACTGGGCGTAAAGTGTGCGCAGGTGGCCGCGCATGTCGAGTGTGAAATCCC	39	150	180	772	173	42	54	34	40	176	663	149	265	168
OTU259	TACGTAGGGGGCAAGCGTTGTCCGGATTTACTGGGTGTAAAGGGCGCGCAGGCGGGTTGACAAGTCAGAGGTGAAATCCT	1	65	123	14	735	70	87	81	19	491	125	10	95	197
OTU260	TACAGAGGGTGCAAGCGTTAATCGGAATTACTGGGCGTAAAGGGTGCGTAGGTGGTTTGTTAAGTCAGGCGTGAAATCCT	5	55	115	7	175	84	103	61	75	323	239	37	58	113
OTU261	TACGAAGGGGGCTAGCGTTGTTCGGAATTACTGGGCGTAAAGCGCGCGTAGGCGGTTTTGCAAGCCAGAGGTGAAATGCC	536	50	59	119	33	91	106	79	295	82	105	183	153	44
OTU262	TACAGAGGGGGCAAGCGTTGTTCGGAATTACTGGGCGTAAAGGGCGCGTAGGCGGCCCTCTAAGTCGAACGTGAAATCCC	118	75	106	308	64	43	27	25	139	126	532	309	318	148
OTU263	TACGGAGGGTGCAAGCGTTAATCGGAATTACTGGGCGTAAAGCGCACGTAGGTGGTTCGCTAAGTCAGCTGTGAAATCCC	76	93	49	127	10	27	24	13	62	11	43	90	110	139
OTU264	TACGAAGGGGGCTAGCGTTGTTCGGATTTACTGGGCGTAAAGCGCGTGTAGGCGGGTCGTTAAGTTGGGGGTGAAATCCC	109	109	114	67	100	87	84	69	172	113	84	221	443	69
OTU265	TACGGAGGGTGCAAGCGTTATCCGGATTCACTGGGTTTAAAGGGTGCGTAGGTGGGTTGGTAAGTCAGTGGTGAAATCCC	155	180	213	364	220	129	134	111	139	328	211	127	580	238
OTU266	TACAGAGGTCTCAAGCGTTGTTCGGATTCATTGGGCGTAAAGGGTGCGTAGGCGGCGCGGTAAGTCGGGTGTGAAATCTC	1	121	222	852	129	129	37	38	100	55	210	263	97	197
OTU267	TACGGAGGGTGCAAGCGTTATCCGGATTCACTGGGTTTAAAGGGAGCGTAGGTGGGTAGGTAAGTCAGCGGTGAAATACC	0	17	20	31	36	50	134	117	116	136	96	0	63	27
OTU268	TACAGAGGGTGCGAGCGTTAATCGGAATTACTGGGCGTAAAGGGCGCGTAGGCGGTCTTGTAAGTTGGATGTGAAATCCC	1	15	46	1	86	61	109	67	60	452	192	26	60	47
OTU269	TACGTAGGTGGCAAGCGTTATCCGGAATTATTGGGCGTAAAGAGCGCGCAGGTGGTTGATTAAGTCTGATGTGAAAGCCC	7	102	108	24	43	37	25	31	434	12	100	20	146	27
OTU270	TACGTAGGCAGCAAGCGTTGTTCGGAATTACTGGGCGTAAAGAGTGTGTAGGCGGTGCTCTAAGTTTGGTGTGAAATCTC	52	204	255	67	71	41	57	58	303	176	156	244	361	139
OTU271	TACGAAGGGGGCTAGCGTTGTTCGGATTTACTGGGCGTAAAGCGCACGTAGGCGGATTGTTAAGTCAGGGGTGAAATCCT	82	17	25	190	30	11	11	13	21	78	228	109	270	57
OTU272	TACGGAGGGTCCAAGCGTTATCCGGAATCATTGGGTTTAAAGGGTCCGTAGGCGGTTTAATAAGTCAGTGGTGAAAGCCC	19	33	53	55	25	115	93	81	84	110	120	341	87	24
OTU273	TACAGAGGGTGCGAGCGTTAATCGGAATTACTGGGCGTAAAGCGCGCGTAGGCGGCTATACAAGTCGAGTGTGAAATCCC	7	110	120	29	94	40	43	34	161	63	33	13	79	120
OTU274	TACAGAGGGTGCGAGCGTTATCCGGAATTACTGGGCGTAAAGGGCGTGTAGGTGGTTTGTTAAGTTCGATGTTAAAGCGT	11	117	104	43	16	31	18	28	230	126	74	86	83	17
OTU275	TACGGAGGATCCAAGCGTTATCCGGATTTATTGGGTTTAAAGGGTGCGTAGGCGGATAAATAAGTCAGTGGTGAAAGCCT	486	41	58	86	102	49	84	43	81	27	20	88	52	53
OTU276	TACGGAGGGCGCAAGCGTTGTTCGGAATTACTGGGCGTAAAGCGCGTGTAGGCGGCCAGGTAAGTCGGATGTGAAAGCCC	67	57	49	109	80	41	29	39	67	208	364	239	472	212
OTU277	TACCAGCACCCCGAGTGGTCGGGACGATTATTGGGCCTAAAGCATCCGTAGCCGGTCCTGCAAGTCCTCCGTTAAATCCA	1	55	104	404	81	20	12	15	5	51	264	6	70	198
OTU278	TACAGAGGTCTCAAGCGTTGTTCGGAATCACTGGGCGTAAAGGGTGCGTAGGCTGTGTTGTAAGTCAGAGGTGAAATCCC	183	182	174	50	68	36	32	30	259	61	245	83	293	131
OTU279	TACGAAGGGTGCAAGCGTTATCCGGATTCATTGGGTTTAAAGGGTGCGTAGGCGGGGCGTTAAGTCAGTGGTGAAATCCT	19	120	131	84	68	113	153	140	144	48	14	32	103	33
OTU280	TACGGAGGGTGCAAGCGTTGTCCGGATTTATTGGGTTTAAAGGGTGCGTAGGCGGTTTATTAAGTCAGTGGTGAAAGACG	170	34	69	36	14	48	54	49	102	16	41	406	68	68
OTU281	TACGTAGGGGGCAAGCGTTGTCCGGATTTATTGGGCGTAAAGAGCGTGTAGGCGGCCAGGTAGGTGGGTTGTGAAAACTG	131	179	159	83	154	72	91	65	118	194	258	188	399	124
OTU282	TACGTAGGGTGCGAGCGTTAATCGGAATTACTGGGCGTAAAGCGTGCGCAGGCGGTTTTGTAAGTCAGATGTGAAATCCC	22	95	342	668	444	164	326	176	352	203	110	76	294	272
OTU283	TACGGAGGGGGCTAGCGTTATTCGGAATTACTGGGCGTAAAGCGCGCGTAGGCGGTTTTTCAAGTCAGAGGTGAAAGCCC	82	109	101	92	8	71	71	83	187	28	52	157	143	12
OTU284	GACGAAGGATGCAAGCGTTATCCGGATTCATTGGGTTTAAAGGGAGCGTAGGTGGGTTTGTAAGTCAGTGGTGAAAGCCG	6	69	112	45	45	44	62	32	35	54	27	45	107	78
OTU285	TACGGAGGATCCAAGCGTTATCCGGATTTATTGGGTTTAAAGGGTGCGTAGGCGGAATAGTAAGTCAGTGGTGAAAGCCT	16	78	48	54	8	18	44	17	163	37	41	36	197	83
OTU286	TACGGAGGGTGCAAGCGTTATCCGGAATCACTGGGTTTAAAGGGTGCGTAGGTGGTATCGTAAGTCAGAAGTGAAAGTTT	14	66	106	50	89	78	69	97	44	135	220	38	611	125
OTU287	TACGGAGGGTGCGAGCGTTTATCGGAATTACTGGGCGTAAAGCGTGCGTAGGCGGATGCTTGAGTCGGATGTGAAAGCCC	14	32	45	4	224	141	138	89	59	149	12	17	51	16
OTU288	TACGTAGGGGGCTAGCGTTATCCGGAATTACTGGGCGTAAAGGGTGCGTAGGCGGTCTTTCAAGCCAGAAGTGAAAGGCT	1	71	76	18	19	22	11	10	352	18	51	18	106	15
OTU289	TACAGAGGTCTCAAGCGTTGTTCGGAATCACTGGGCGTAAAGGGTGCGTAGGTGGCGTGGTAAGTCAGATGTGAAAGCCC	26	171	242	82	65	65	78	44	121	23	121	437	103	75
OTU290	TACAGAGGGTGCAAGCGTTAATCGGAATTACTGGGCGTAAAGCGTGCGTAGTCGGTTATCTAAGTCGGGTGTGAAATCCC	11	219	243	166	65	117	159	108	223	145	62	34	235	122
OTU291	TACAGAGGTCTCAAGCGTTGTTCGGAATCACTGGGCGTAAAGGGTGCGTAGGCTGCACGGTAAGTCAGAGGTGAAATCCC	480	195	211	210	76	106	123	119	181	105	163	437	303	157
OTU292	TACGGAGGGTGCAAGCGTTAATCGGAATTACTGGGCGTAAAGCGAGTGTAGGTGGCTATGTAAGTCGGATGTGAAATCCC	10	107	137	36	30	74	61	52	45	56	70	32	127	25
OTU293	TACGTAGGGACCAAGCGTTGTTCGGATTTACTGGGCGTAAAGGGCGCGTAGGCGGTGTGTCAAGTCAGTTGTGAAATCTC	309	164	117	66	9	20	21	29	151	6	21	214	135	22
OTU294	AACGTAGGAGACAAACGTTATCCGGAGTTACTGGGCGTAAAGGGCGTGTAGGTGGTTGTGTAAGTTCGGCGTGAAATTTC	48	92	109	76	52	93	111	108	147	68	45	62	76	14
OTU295	TACGTAGGGTCCGAGCGTTGTCCGGAATTATTGGGCGTAAAGGGCTTGTAGGCGGTTTGTCACGTCGGAAGTGAAAACTC	12	99	140	948	139	27	22	24	12	44	37	64	123	179
OTU296	TACGGAGGGTGCAAGCGTTATCCGGAATCACTGGGTTTAAAGGGTGCGTAGGCGGTTCGTTAAGTCAGTTGTGAAATTCC	101	80	83	91	6	45	48	47	116	24	71	297	117	83
OTU297	TACGAAGGGGGCTAGCGTTGTTCGGAATCACTGGGCGTAAAGGGCGCGTAGGCGGCTTTATAAGTCGGGGGTGAAAGCCT	19	55	102	825	102	31	23	19	14	47	65	36	64	67
OTU298	TACGGAGGGTGCAAGCGTTATCCGGAATCACTGGGTTTAAAGGGTGCGTAGGCGGCTTTATAAGTCTGTTGTGAAAGCCA	1	71	75	20	7	51	96	60	171	67	111	2	120	37
OTU299	TACGGAGGATCCAAGCGTTATCCGGAATCATTGGGTTTAAAGGGTCCGTAGGCGGTTTGGTAAGTCAGTGGTGAAAGCCC	1	58	124	111	25	80	155	133	528	62	60	42	106	70
OTU300	TACGTAGGGGGCAAGCGTTGTCCGGAATCATTGGGCGTAAAGCGCGTGTAGGTGGCTTGGTAAGTCCGGTGTGAAACCTT	344	5	0	2	28	16	13	14	52	80	41	157	93	3
OTU301	TACGGAGGGTGCGAGCGTTAATCGGAATTACTGGGCGTAAAGCGCGCGTATGTGGTCTGATAAGTCGGATGTGAAAGCCC	971	50	67	46	21	51	56	57	219	179	90	152	277	66
OTU302	TACAGAGGTGGCAAGCGTTGTTCGGAATTACTGGGCGTAAAGGGCGCGTAGGCGGCCCGTCAAGTCCCGTGTGAAAGCCC	6	89	102	89	91	59	43	30	58	118	289	84	206	101
OTU303	TACGGAGGGTGCGAGCGTTGTCCGGAATCACTGGGCGTAAAGGGCGCGTAGGCGGTTCGGTAAGTTGTTGGTGAAATCCC	13	3	17	7	19	11	14	6	9	108	743	12	114	20
OTU304	TACGGGGGGTGCAAGCGTTAATCGGAATTACTGGGCGTAAAGCGCGCGTAGGTGGTTACGTCAGTCGGATGTGAAAGCCC	3	23	41	6	107	128	130	86	29	299	70	14	34	25
OTU305	TACGGAGGGTGCAAGCGTTATCCGGAATCACTGGGTTTAAAGGGTGCGTAGGCGGTGGCGTAAGTCAGTTGTGAAATTCC	7	103	134	56	36	120	116	117	78	21	37	80	96	86
OTU306	TACGGAGGGTGCAAGCGTTATCCGGAATCACTGGGTTTAAAGGGTGCGTAGGCGGTCAGATAAGTCAGTCGTGAAATGCC	110	115	82	115	11	28	50	37	70	28	20	56	99	42
OTU307	TACGAAGGGTGCAAGCGTTACTCGGAATTACTGGGCGTAAAGCGTGCGTAGGTGGTTGTTTAAGTCTGTCGTGAAAGCCC	39	49	95	170	87	76	88	82	216	23	30	55	72	15
OTU308	TACGGAGGATGCAAGCGTTGTCCGGATTCATTGGGTTTAAAGGGTGCGTAGGCGGAGAATTAAGTCAGTGGTGAAAGCTT	82	206	212	168	39	54	99	43	162	48	167	284	381	198
OTU309	TACGGAGGGGGCTAGCGTTGTTCGGAATTACTGGGCGTAAAGCGCGCGTAGGCGGCTTTGTAAGTTAGAGGTGAAAGCCC	624	30	21	38	72	14	15	18	58	15	26	100	33	33
OTU310	CACGTAGGGGGCGAGCGTTGTCCGGATTTATTGGGCGTAAAGAGCTCGTAGGCGGTTTGGCAAGTCGGGTGTGAAATTTC	8	99	77	114	57	47	16	18	25	64	60	46	104	51
OTU311	TACAGAGGGTGCGAGCGTTGTCCGGAATCACTGGGCGTAAAGGGCGCGTAGGCGGCTTTTCAAGCGTGCGGTGAAAGCTC	26	41	73	278	111	35	26	27	67	80	412	128	186	148
OTU312	TACAGAGGGTGCGAGCGTTGTCCGGAATTACTGGGCGTAAAGGGCGCGTAGGCGGCCCGATAAGTCGGGGGTGAAAGTCA	14	68	105	186	80	43	34	36	54	64	190	78	151	89
OTU313	TACAGAGGGTGCGAGCGTTGTCCGGAATCACTGGGCGTAAAGGGCGCGTAGGCGGCTTGGTAAGCGTGCGGTGAAAGCTC	259	96	154	82	150	119	121	101	182	198	191	93	259	107
OTU314	TACAGAGGGTGCGAGCGTTGTCCGGAATCACTGGGCGTAAAGGGCGCGTAGGTGGCCTGATAAGTCGGGGGTGAAACGCT	0	11	19	6	76	9	14	10	7	269	246	1	25	16
OTU315	TACGGAGGGGGCTAGCGTTATTCGGAATTACTGGGCGTAAAGCGCACGTAGGCGGATTGGAAAGTTGGAGGTGAAATCCC	1271	515	633	487	397	1024	1230	1122	959	1062	644	3002	827	197
OTU316	TACGGAGGGTACGAACGTTAATCGGAATTACTGGGCGTAAAGCGCACGTAGGCGGTTCGTTAAGTGGGATGTGAAATCCC	428	183	111	67	5	82	108	70	362	162	165	171	220	49
OTU317	TACGAAGGGGGCTAGCGTTGTTCGGAATTACTGGGCGTAAAGCGCACGTAGGCGGATTTGTAAGTAGGGGGTGAAATCCC	4	59	49	41	153	61	66	64	81	59	46	39	61	76
OTU318	TACGTAGGATCCGAGCGTTGTCCGGATTTACTGGGTGTAAAGGGCGTGTAGGTGGGTCTCTAAGTCGGTGGTGAAAGCCT	2	50	117	14	370	79	111	61	39	489	516	4	235	155
OTU319	TACGGAGGGGGTTAGCGTTGTTCGGAATTACTGGGCGTAAAGCGCGCGTAGGCGGATTAGTAAGTTGGGGGTGAAATCCC	619	18	23	31	4	13	18	24	99	4	8	605	34	8
OTU320	GACGTAGGGGGCGAGCGTTGTTCGGATTTACTGGGCGTAAAGCGCGCGTAGGCGGCCAGATAAGTCGGGTGTGAAAGCCC	0	5	20	1	167	7	9	7	0	156	892	0	222	2
OTU321	TACGTAGGATCCGAGCGTTGTCCGGATTTACTGGGTGTAAAGGGCGTGTAGGTGGATTGGCAAGTCGGTGGTGAAAGCCT	0	4	6	0	355	13	31	10	6	156	15	1	17	54
OTU322	GACAGAGGGGGCAAGCGTTGCTCGGAATTACTGGGCGTAAAGGGCGCGTAGGCGGGATGGTAAGTCGGTCGTGAAATCCC	113	87	171	353	170	54	42	43	102	217	1069	327	448	275
OTU323	GACAGAGGTGGCGAGCGTTGTTCGGATTTATTGGGCGTAAAGCGAACGCAGGTGGTTTGGTAAGTCAGGGGTGAAAGCCC	1	30	99	4	266	48	58	26	80	188	89	63	69	369
OTU324	TACGAAGGGGGCTAGCGTTGCTCGGAATTACTGGGCGTAAAGCGCACGTAGGCGGCTTTCTAAGTCGGGGGTGAAATCCT	38	76	112	547	110	45	34	21	48	37	117	117	108	159
OTU325	TACGGAGGGAGCTAGCGTTGTTCGGAAATACTGGGCGTAAAGCGCACGTAGGCGGTCTGATAAGTCAGGGGTGAAATCCC	6	51	57	35	7	9	21	27	83	15	67	317	44	40
OTU326	TACGTAGGTGGCAAGCGTTGTCCGGATTTACTGGGCGTAAAGGATGCGTAGGCGGACATTTAAGTCAGATGTGAAATACC	17	22	31	140	31	16	19	13	38	32	100	78	44	98
OTU327	TACGGAGGGTGCGAGCGTTATCCGGAATCACTGGGTTTAAAGGGTGCGTAGGCGGGGAGATAAGTCAGAGGTGAAAGCTC	236	49	87	32	15	38	56	64	143	57	58	46	60	29
OTU328	TACAGAGGTCCCAAGCGTTGTTCGGATTCACTGGGCGTAAAGGGTGCGTAGGTGGTCGAGTAAGTCTAATGTGAAATCTC	160	255	309	227	306	44	100	40	183	259	237	208	723	150
OTU329	GACGAAGGGGGCTAGCGTTGTTCGGAATTACTGGGCGTAAAGGGCGCGTAGGTGGCTCCGCAAGTCAGGCGTTAAAGACC	0	17	32	5	61	20	22	23	36	150	395	36	117	14
OTU330	TACGGAGGGTGCGAGCGTTGTCCGGAATCACTGGGCGTAAAGGGCGCGTAGGCGGCCTGATAAGTAGGGGGTGAAATCCT	247	78	102	346	166	62	42	29	59	310	879	218	365	162
OTU331	TACGTAGGGGGCAAGCGTTGTCCGGAATCATTGGGCGTAAAGAGCGTGTAGGCGGTCCGGTAAGTCGGCTGTGAAAGTCC	22	49	56	538	76	16	17	10	6	50	106	103	68	84
OTU332	TACAGAGACTGCAAGCGTTATTCGGATTCACTGGGCGTAAAGGGTGCGCAGGCGGTTGGGTGTGTCAGATGTGAAATCCC	118	98	104	178	52	72	141	65	80	62	91	53	144	63
OTU333	TACGAAGGGAGCTAGCGTTGTTCGGAATCACTGGGCGTAAAGCGCACGTAGGTGGATAGTTAAGTGAGGGGTGAAAGCCC	34	100	92	46	53	108	90	137	106	111	37	94	68	26
OTU334	TACGGAGGGTGCAAGCGTTATCCGGATTTACTGGGTTTAAAGGGTGCGTAGGCGGACTTTTAAGTTAGATGTGAAAGCTT	0	74	84	224	7	39	53	32	59	31	64	51	135	49
OTU335	TACGGAGGGTGCGAGCGTTGTCCGGAATCACTGGGCGTAAAGGGCGCGTAGGCGGCCCGGTAAGTAGGGGGTGAAATCTT	2	44	72	12	146	61	84	44	20	91	52	13	41	26
OTU336	TACGAAGGGGGCTAGCGTTGTTCGGAATTACTGGGCGTAAAGGGCGCGTAGGCGGCCCCGTGCGTCGAGCGTGAAAGGCC	47	83	93	41	106	100	115	100	192	199	108	137	219	68
OTU337	TACGAAGGGTGCAAGCGTTACTCGGAATTACTGGGCGTAAAGCGTGCGTAGGTGGTGAGTTAAGTCTGTCGTGAAAGCCC	343	272	577	430	156	190	207	202	325	161	160	389	362	510
OTU338	CACGGGGGGAGCAAGCGTTGTTCGGAATCACTGGGCGTAAAGGGCGTGTAGGCGGTCAGGTAAGTGGGATGTGAAATCCC	111	53	97	189	194	61	84	48	96	304	1541	128	814	152
OTU339	TACGGAGGATGCAAGCGTTATCCGGAATCACTGGGCGTAAAGCGTCTGTAGGTGGCTCAGAAAGTCTGTTGTTAAATCTT	12	108	105	31	5	16	14	5	247	20	48	8	146	8
OTU340	CACGTAGGGGACGAGCGTTGTCCGGATTCATTGGGCGTAAAGCGCGCGTAGGCGGCTCGGAAAGTCGGTCGTGAAATGCC	15	44	49	332	72	33	11	12	14	70	265	198	65	178
OTU341	TACGTAGGGTGCGAGCGTTAATCGGAATTACTGGGCGTAAAGGGTGCGCAGGCGGCCCCGCAAGTCAGACGTGAAATCCC	5	83	129	8	84	50	59	37	10	166	416	3	35	29
OTU342	TACGTAGGATGCAAGCGTTGTTCGGAATTATTGGGTGTAAAGGGCGCGTAGGCGGCTTGGCCAGTCACGGGTGAAAGCCC	1	28	44	2	284	27	48	18	9	239	222	0	503	86
OTU343	TACGGAGGGTGCAAGCGTTATCCGGATTCACTGGGTTTAAAGGGAGCGTAGGCGGGCATGTAAGTCCGTGGTGAAAGCCC	0	58	121	119	37	32	51	49	54	23	19	10	53	25
OTU344	TACGAAGGACCCAAGCGTTATCCGGATTTATTGGGTTTAAAGGGTGCGTAGGCGGACTAATAAGTCAGTGGTGAAAGCCT	14	86	115	66	59	63	93	60	88	58	49	45	130	55
OTU345	TACGTAGGGTGCGAGCGTTAATCGGAATTACTGGGCGTAAAGCGTGCGCAGGCGGTTTCGCAAGTCAGATGTGAAAGCCC	2	40	72	13	143	27	37	24	28	124	257	10	512	83
OTU346	CACGGGGGGAGCAAGCGTTGTTCGGAATCACTGGGCGTAAAGGGCGTGTAGGCGGTCCGGTAAGTGAGATGTGAAATCCC	10	5	10	51	24	11	11	2	14	63	303	33	116	32
OTU347	TACAGAGGGTGCTAGCGTTGTTCGGAATTATTGGGCGTAAAGCGCGTGTAGGCGGTTCACCAAGTTGGGTGTGAAAGCCC	0	9	19	7	103	105	182	119	28	131	32	1	6	18
OTU348	TACGGAGGGTGCAAGCGTTAATCGGAATTACTGGGCGTAAAGCGTGCGTAGGCGGTTAACTCAGTCAGATGTGAAAGCCC	0	11	22	9	138	49	66	46	17	369	337	13	193	490
OTU349	TACGAAGGTCCCGAGCGTTGTTCGGAATCACTGGGCGTAAAGGGAGCGTAGGCGGCGTGGTAAGTCAGACGTGAAATCCC	50	105	102	31	50	27	50	24	94	29	90	537	153	54
OTU350	GACAGAGGGGGCAAGCGTTGCTCGGAATCACTGGGCGTAAAGGGCGCGTAGGCGGGATGGCAAGTCGGTCGTGAAATCCT	29	53	123	572	111	56	37	19	64	191	796	216	144	270
OTU351	TACAGAGGGTGCGAGCGTTGTCCGGAATCACTGGGCGTAAAGGGCGCGTAGGCGGCTTGGTAAGTAGGGGGTGAAATCTC	34	70	124	28	151	66	69	58	53	188	169	25	217	40
OTU352	TACGGAGGGTGCAAGCGTTATCCGGATTCACTGGGTTTAAAGGGTGCGTAGGTGGATTGCCAAGTCCGTGGTGAAATCTC	3	0	0	0	0	0	0	0	0	67	572	1	215	0
OTU353	TACGGAGGGTGCAAGCGTTGTTCGGAATCATTGGGCGTAAAGCGCGTGTAGGCGGCTTGGCAAGTCGGTTGTGAAAGCCC	13	19	30	303	59	26	13	11	13	99	241	173	67	147
OTU354	TACAGAGGGGGCAAGCGTTGTTCGGAATTACTGGGCGTAAAGGGCGCGTAGGCGGCCCGCTAAGTCGAACGTGAAATCCC	9	55	73	517	108	29	30	33	39	80	271	223	81	161
OTU355	TACGGAGGGTGCGAGCGTTATCCGGAATCACTGGGTTTAAAGGGTGCGTAGGCGGCGAGGTAAGTCAGTTGTGAAATTCC	20	217	385	89	137	158	165	174	141	111	153	57	318	94
OTU356	TACGAAGGGAGCTAGCGTTGTTCGGAATCACTGGGCGTAAAGCGCACGTAGGCGGATGTGTCAGTCAGGGGTGAAATCCC	102	155	182	839	131	77	55	44	234	116	369	581	349	209
OTU357	TACGGAGGGTGCGAGCGTTATCCGGAATTACTGGGTTTAAAGGGTGCGTAGGCGGGTAATTAAGTCTAAGGTGAAAGTTT	9	90	160	93	23	46	110	103	168	26	16	16	76	43
OTU358	TACGGAGGGTGCAAGCGTTGTTCGGAATTACTGGGCGTAAAGCGCGTGTAGGCGGCCGATTAAGTCTGGTGTGAAAGCCC	210	20	33	61	22	34	17	27	34	49	101	113	181	80
OTU359	TACGAACTGTGCGAACGTTATTCGGAATCACTGGGCTTAAAGGGTGCGTAGGCGGTTACCTAAGTCAGGTGTGAAATCTC	290	89	62	28	22	34	25	17	46	68	76	434	103	8
OTU360	TACGTAGGGTGCGAGCGTTAATCGGAATTACTGGGCGTAAAGCGTGCGCAGGCGGTTTTGTAAGCCAGTCGTGAAATCCC	8	37	69	16	179	244	253	233	54	357	77	4	32	12
OTU361	TACGGAGGGTGCAAGCGTTATCCGGAATCACTGGGTTTAAAGGGTGCGTAGGCGGTTTGATAAGTCAGAGGTGAAAGGTT	5	68	92	65	20	33	35	42	62	32	39	84	75	70
OTU362	TACGGAGGGAGCAAGCGTTGTTCGGAATTACTGGGCGTAAAGCGCGTGTAGGCGGCCTGACAAGTCGGGTGTGAAATCCC	30	138	165	54	62	54	79	66	52	139	111	86	160	128
OTU363	TACGTAGGTGGCGAGCGTTGTCCGGATTTACTGGGCGTAAAGGGCTTGTAGGCGGTTCGTTAAGTCCGGTGTGAAATCTC	0	11	18	4	33	8	4	5	5	66	175	6	346	15
OTU364	TACGTAGGTGGCAAGCGTTGTCCGGATTTATTGGGCGTAAAGCGCGCGCAGGTGGTTCGTTGCGTCCGAGGTGAAATCTC	48	60	55	117	32	29	12	15	63	58	134	91	137	49
OTU365	TACGTAGGGGGCAAGCGTTGTCCGGATTTATTGGGCGTAAAGAGCTCGTAGGCGGTTCAGTAAGTCGAGTGTGAAAACTC	346	11	2	6	5	11	0	4	74	8	6	139	29	38
OTU366	TACGGAGGGTGCAAGCGTTATCCGGATTTACTGGGTTTAAAGGGTGCGTAGGCGGATGATTAAGTCAGATGTGAAAGCTT	1	28	30	32	8	4	5	2	180	11	16	10	100	272
OTU367	GACGTAGGGTGCAAGCGTTATCCGGATTTACTGGGCGTAAAGCGCGCGTAGGCGGCTTGTTAAGTGTGAAGTGAAATCTC	335	6	4	12	0	7	9	6	25	15	112	133	67	14
OTU368	TACAGAGGTGGCAAGCGTTGTTCGGAATTACTGGGCGTAAAGGGCGCGTAGGCGGCCTTGTAAGTCCCGTGTGAAATCCC	15	30	27	10	29	36	23	28	25	119	519	23	163	22
OTU369	TACGAAGGGGGCTAGCGTTGTCCGGAATTACTGGGCGTAAAGGGCGCGTAGGCGGCCTTGCAAGTCGGACGTGAAAGCCC	9	91	91	9	51	39	22	35	69	96	181	109	246	14
OTU370	TACGAAGGGGGCTAGCGTTGTTCGGAATCACTGGGCGTAAAGGGCGCGTAGGCGGCGCGACAAGTCAGGCGTGAAAGCCC	11	37	43	81	44	18	10	9	19	33	112	52	64	116
OTU371	TACGAAAGGGGCTAGCGTTGTTCGGAATTACTGGGCGTAAAGCGCACGTAGGCGGCCTTGTAAGATGGGGGTGAAATCCC	24	29	29	27	21	30	51	43	125	66	137	86	291	34
OTU372	TACGTAGGTGGCAAGCGTTGTCCGGATTTATTGGGTTTAAAGGGTGCGTAGGCGGTCATATAAGTCAGTGGTGAAATACT	3	103	152	56	11	16	37	25	77	12	21	5	90	7
OTU373	TACGTAGGTGGCAAGCGTTGTCCGGATTTACTGGGCGTAAAGGGCGTGCAGGCGGTCTGTTAAGTCTAGGGTGAAAGCTC	10	80	102	45	33	20	10	11	53	95	249	138	216	53
OTU374	CACGTAGGCACCAAGCGTTATCCGGATTTATTGGGCGTAAAGAGCTCGTAGGCGGTTCGGTAAGTCGGGTGTGAAAACTC	19	168	160	133	54	48	69	35	92	57	49	69	178	80
OTU375	TACGTAGGGTGCGAGCGTTAATCGGAATTACTGGGCGTAAAGCGTGCGTAGGTGGTTCGTTGTGTCTGTGGTGAAAGCCC	6	63	100	372	63	41	14	10	18	19	27	92	69	84
OTU376	TACAGAGGGTGCAAACGTTGTTCGGATTTACTGGGCGTAAAGCGCGTGTAGGCGGCTTGGCAAGTCGGGTGTGAAAGCCC	22	128	49	72	3	34	29	24	40	27	43	35	97	18
OTU377	TACAGAGGGTGCAAACGTTGCTCGGAATTACTGGGCGTAAAGCGCGTGTAGGCGGACCGATGTGTCAGGTGTGAAATCCC	3	63	60	6	114	59	82	66	63	75	11	27	37	89
OTU378	TACGTAGGTGGCGAGCGTTGTCCGGATTTATTGGGTTTAAAGGGTGCGTAGGCGGCTCATTAAGTCAGTGGTGAAATACG	0	25	27	2	16	21	28	23	3	95	331	1	49	7
OTU379	TACGAACTGTGCGAACGTTACTCGGAATCACTGGGCTTACAGGGTGCGTAGGTGGCTTGATAAGCAGGGTGTGAAATCCC	1020	60	33	39	9	17	22	14	41	23	54	164	37	7
OTU380	TACGGAGGGTCCAAGCGTTATCCGGAATCATTGGGTTTAAAGGGTGCGCAGGCGGTAAAGTAAGTCAGTGGTGAAATCTC	6	26	41	60	110	48	43	24	39	110	8	6	40	39
OTU381	TACGGAGGGTGCGAGCGTTGTTCGGAATTACTGGGCGTAAAGCGCGTGTAGGCGGCCTTCTAAGTCTGGTGTGAAATCCC	6	69	67	36	76	44	42	43	58	136	56	11	180	54
OTU382	TACGGAGGGTGCAAGCGTTATCCGGAATCACTGGGTTTAAAGGGTGAGTAGGCGGAAGGATAAGTCAGAGGTGAAATGTG	331	16	15	14	0	4	11	17	238	30	82	186	144	39
OTU383	GACGAGCTCCCCGAACGTTATTCGGTATTACTGGGCTTAAAGAGTTCGTAGGCGGCCCGACAGGTGAGGTGTGAAATCCC	43	95	85	37	20	54	62	58	67	61	87	77	89	19
OTU384	TACGGAGGGTGCAAGCGTTAATCGGAATTACTGGGCGTAAAGCGCGCGTAGGCGGCTCGGTCAGTCGGGTGTGAAATCCC	0	210	53	67	30	5	23	10	15	15	28	11	92	146
OTU385	TACGTAGGGACCAAGCGTTGTTCGGATTTACTGGGCGTAAAGGGTGCGTAGGCGGCAATTCAAGTCATCTGTGAAATCTC	12	78	74	35	6	12	12	12	46	44	40	40	198	13
OTU386	TACGAAGGGTGCAAACGTTGCTCGGAATTATTGGGCGTAAAGCGCACGTAGGCGGCCTGTCAAGTCGGATGTGAAATCCC	2	35	45	15	21	76	110	80	37	103	54	0	16	42
OTU387	TACAGAGGGTGCGAGCGTTAATCGGAATTACTGGGCGTAAAGCGCGCGTAGGCGGCTTGTTAAGTCAAATGTGAAATCCC	9	7	11	6	4	31	35	21	7	16	5	512	9	3
OTU388	TACGTAGGGGGCAAGCGTTGTCCGGATTTATTGGGCGTAAAGAGCGTGTAGGCGGCCGCACAGGTCCGTTGTGAAAACTG	250	14	29	151	36	12	9	3	44	38	104	91	71	43
OTU389	TACAGAGGGTGCGAGCGTTGTCCGGAATCACTGGGCGTAAAGGGCGCGTAGGTGGCCTGATAAGTAGGGGGTGAAATCTC	62	25	33	30	120	24	23	21	14	158	415	43	108	26
OTU390	TACGAAGGGTGCAAGCGTTAATCGGAATTACTGGGCGTAAAGCGTGCGTAGATGGTTTGTTAAGTCGAATGTGAAAGCCC	29	93	48	155	23	50	68	45	89	34	53	54	93	85
OTU391	GACAGAGGTGGCAAGCGTTGTTCGGAATTACTGGGCTTAAAGGGCGCGTAGGTGGTGATATAAGTCCGGGGTGGAAGACT	0	22	45	19	98	21	24	26	17	75	130	1	95	34
OTU392	TACGGAGGGTGCAAGCGTTATCCGGAATTACTGGGTTTAAAGGGTGCGTAGGCGGCGCTGTAAGTCAGGGGTGAAAGGTT	3	42	42	20	92	51	64	50	36	72	22	28	66	35
OTU393	TACGTAGGGTGCGAGCGTTAATCGGAATTACTGGGCGTAAAGCGTGCGTAGGCGGTTTCATAAGCTTGATGTGAAAGCCC	13	120	166	308	131	61	48	33	94	78	259	229	141	503
OTU394	TACGGAGGGTGCAAGCGTTATCCGGAATCACTGGGTTTAAAGGGTGCGTAGGCGGCCCAATAAGTCAGTCGTGAAATCGC	161	176	230	137	86	161	290	173	395	221	199	241	404	158
OTU395	TACGGAGGATGCAAGCGTTATCCGGATTCATTGGGTTTAAAGGGTGCGCAGGCGGAGTGATAAGTCAGTGGTGAAAGCCT	1	4	53	57	89	67	197	119	64	36	21	2	37	173
OTU396	CACGTAGGATGCGAGCGTTATTCGGATTTACTGGGCGTAAAGCGCGTGTAGGCGGTTAGGAGAGTTGGATGTGAAAGCTC	0	13	13	3	80	103	134	92	15	125	9	1	7	36
OTU397	TACGAAGGGGGCTAGCGTTGTTCGGAATTACTGGGCGTAAAGCGCATGTAGGCGGGTCGTTAAGTCGGGGGTGAAAGCCC	96	86	71	43	10	52	28	33	111	10	18	116	91	27
OTU398	TACGGAGGGTGCAAGCGTTATCCGGATTTACTGGGTTTAAAGGGTGCGTAGGCGGGAAAATAAGTCAGTGGTGAAAGCAC	23	35	44	33	59	17	16	10	28	52	33	115	159	68
OTU399	TACGTAGGGTGCGAGCGTTGTCCGGAATTATTGGGCGTAAAGGGCTCGTAGGCGGTTTGTCGCGTCGGGAGTGAAAGCCC	299	167	171	39	16	15	16	21	82	22	14	73	69	19
OTU400	TACGGAGGGTGCAAGCGTTAATCGGAATTACTGGGCGTAAAGCGCACGCAGGCGGTTGGATAAGTTAGATGTGAAAGCCC	3	9	23	106	20	22	188	80	5	34	96	9	124	26
OTU401	AACGAGGGGGACAAGCGTTATTCGTCATGACTGGGCGTAAAGGGTTCGTAGATGGTAGAATAAGTTTCTGGTAAAAAATT	1	41	66	32	33	23	65	37	127	37	0	13	113	499
OTU402	TACGGAGGGGGTTAGCGTTGTTCGGAATTACTGGGCGTAAAGCGCGCGTAGGCGGATCAGAAAGTAGGGGGTGAAATCCC	60	208	200	111	27	36	65	69	150	28	33	189	93	52
OTU403	TACGTAGGGTGCGAGCGTTAATCGGAATTACTGGGCGTAAAGTGTGCGCAGGCGGCGCTGCAAGTCGAGTGTGAAATCCC	18	116	142	92	42	19	16	14	72	27	42	64	82	44
OTU404	TACGGGGGGTGCAAGCGTTGTTCGGAATTATTGGGCGTAAAGAGCGTGTAGGCGGCCTGATGTGTCAGATGTGAAAGCCC	3	25	103	9	200	84	73	62	38	223	76	32	93	240
OTU405	TACGTAGGGTGCAAGCGTTAATCGGAATTACTGGGCGTAAAGCGTGCGCAGGCGGTTATGTAAGACAGACGTGAAATCCC	262	49	41	67	8	36	68	61	110	45	156	133	159	53
OTU406	TACGTAGGGTGCAAGCGTTAATCGGAATTATTGGGCGTAAAGGGTGCGCAGGCGGTATTGTAAGTCAGATGTGAAAGCCC	0	2	1	0	27	67	45	66	0	325	16	0	11	0
OTU407	TACCAGCACCCCGAGTGGTCGGGACGTTTATTGGGCCTAAAGCATCCGTAGCCGGTTCTACAAGTCTTCCGTTAAATCCA	3	29	63	288	44	14	2	5	4	7	31	11	47	51
OTU408	TACGTAGGTGGCAAGCGTTATCCGGAATTATTGGGCGTAAAGCGCACGCAGGTGGCTTCTTAAGTCTGACGTGAAAGCTC	92	79	73	96	66	62	44	57	108	80	52	172	235	37
OTU409	CACGGGGGGAGCAAGCGTTGTTCGGAATCACTGGGCGTAAAGGGCGTGTAGGCGGTTCGGTAAGTGGAATGTGAAATGCT	6	40	63	31	120	46	70	50	32	104	197	31	241	29
OTU410	TACGAAGGGTGCAAGCGTTGTTCGGAATTATTGGGCGTAAAGCGCGCGCAGGCGGGTCAGCAAGTCAGATGTGAAATCTC	3	28	43	69	116	4	13	5	8	45	40	54	215	118
OTU411	TACGGAAGGGGCAAGCGTTGTTCGGAATCATTGGGCGTAAAGGGCGCGTAGGTGGTCTTGTGTGTCTATCGTGAAAGCAC	7	41	35	63	34	14	16	18	22	41	193	91	252	46
OTU412	TACGGAGGGAGCTAGCGTTGTTCGGAATTACTGGGCGTAAAGCGTACGTAGGCGGTTATTCAAGTTAGAGGTGAAAGCCT	67	88	32	29	3	13	24	19	62	16	45	55	94	37
OTU413	TACGTAGGGTGCGAGCGTTAATCGGAATTACTGGGCGTAAAGGGTGCGCAGGCGGTTATTTAAGACAGGCGTGAAAGCCC	40	34	60	37	67	108	38	50	191	202	95	63	191	28
OTU414	TACGTAGGGTGCAAGCGTTGTCCGGATTTATTGGGCGTAAAGAGCTCGTAGGCGGCTTTGTAAGTCGGGTGTGAAAACCC	732	31	19	28	0	5	4	0	47	3	6	197	23	29
OTU415	CACGGGGGGAACGAGCGTTGTTCGGATTTACTGGGCGTAAAGGGTGCGTAGGCGGGTTGGCAAGTCGGGTGTGAAATTCC	46	24	38	12	150	28	55	31	32	121	122	19	171	34
OTU416	TACGGAGGGTGCGAGCGTTAATCGGAATTACTGGGCGTAAAGCGCGCGTAGGCGGTCTGTTAAGTCAGCTGTGAAAGCCC	0	106	116	75	46	56	86	65	47	152	169	18	217	69
OTU417	TACGTAGGGTGCAAGCGTTAATCGGAATTACTGGGCGTAAAGCGTGCGCAGGCGGTCTTTTAAGACAGATGTGAAATCCC	593	13	16	33	12	31	57	39	83	49	109	340	96	27
OTU418	TACGTAGGTGGCAAGCGTTATCCGGATTTATTGGGTTTAAAGGGTGCGTAGGCGGTTCTATAAGTCAGTGGTTAAAGGTA	34	58	92	34	6	14	10	14	79	12	5	167	31	27
OTU419	TACGGAGGGTGCAAGCGTTATCCGGAATCACTGGGTTTAAAGGGTGCGTAGGCGGGTTATTAAGTCAGTGGTGAAAGCTG	2	31	25	25	0	27	134	89	68	12	160	22	69	25
OTU420	TACGTAGGGGGCAAGCGTTGTCCGGAATTATTGGGCGTAAAGAGCTCGTAGGCGGCTTAGTAAGTCGGCTGTGAAATACC	18	0	0	0	0	15	9	20	5	290	168	13	0	0
OTU421	TACGTAGGCAGCAAGCGTTGTTCGGAGTTACTGGGCGTAAAGGGTGCGTAGGCGGTTCCCTAAGTTTGGTGTGAAATCTC	0	31	31	7	146	43	44	37	6	136	65	2	79	20
OTU422	CACGTAGGGACCAAGCGTTGTCCGGATTTATTGGGCGTAAAGAGCTCGTAGGCGGTTCGGTAAGTCAGATGTGAAAGCCC	261	2	4	11	0	0	0	0	22	1	1	184	24	14
OTU423	TACGGGGGGGGCAAGCGTTGTTCGGAATTACTGGGCGTAAAGGGTTCGTAGGTGGCCAACTAAGTCAGACGTGAAATCCC	70	337	438	560	278	205	188	171	309	436	511	450	678	208
OTU424	GACGAAGGGGGCTAGCGTTGTTCGGAATTACTGGGCGTAAAGCGAGTGTAGGTGGTTGTCCAAGTTGGATGTGAAAGCCT	12	44	39	206	35	36	22	11	61	28	42	61	44	72
OTU425	TACGGAGGGGGCTAGCGTTGTTCGGAATTACTGGGCGTAAAGCGTACGTAGGCGGCTTTTTAAGTCAGAGGTGAAATCCC	32	83	117	38	22	16	18	7	144	38	18	48	67	34
OTU426	TACAGAGGGTGCGAACGTTGCTCGGAATTACTGGGCGTAAAGCGCGTGTAGGCGGAGTGCTAAGTCGGGCGTGAAAGCCC	29	35	41	36	6	46	67	48	66	151	18	16	65	60
OTU427	TACGTAGGTGGCAAGCGTTGTCCGGATTTATTGGGTTTAAAGGGTGCGTAGGCGGCCCTGTAAGTCAGTGCTGAAATATC	14	182	256	800	243	46	27	43	34	47	68	188	120	159
OTU428	GACGTAGGGTCCAAGCGTTGTCCGGATTTACTGGGCGTAAAGAGCGCGTAGGCGGTCTGTTAAGTGTGAAGTGAAATCTC	52	26	26	42	31	44	56	58	29	70	25	26	26	52
OTU429	AACGAGGGGGACGAGCGTTATTCATCATGACTGGGCGTAAAGGGTTCGTAGACGGTAGAGTAAGTTTCTTGTTAAAGATT	0	39	98	19	167	52	104	50	302	85	1	54	2	35
OTU430	TACGAAGGATCCAAGCGTTATCCGGATTTATTGGGTTTAAAGGGTGCGTAGGCGGACTATTAAGTCAGTGGTGAAAGCCT	77	28	44	82	49	21	18	21	30	55	43	61	149	134
OTU431	TACAGAGGGTGCAAGCGTTAATCGGAATTACTGGGCGTAAAGCGTGCGTAGGTGGTTTACTAAGTCAGGTGTGAAATCCC	16	4	17	0	119	26	46	45	17	141	83	4	66	0
OTU432	TACGGGGGGGGCAAGCGTTGTTCGGAATTACTGGGCGTAAAGGGTGCGTAGGCGGCTTTCTAAGTTGGATGTGAAAACTC	16	48	106	557	102	39	25	26	89	92	167	182	172	184
OTU433	TACGGAGGGTGCGAGCGTTGTTCGGAATCACTGGGCGTAAAGGGCGTGTAGGCGGTCCGCTAAGTCTGATGTGAAAGCCC	36	51	83	194	65	47	41	52	72	228	950	89	285	151
OTU434	GACAGAGGGTGCAAACGTTGTTCGGAATTACTGGGCGTAAAGCGCGTGTAGGCGGCTTGGCAAGTCGGGTGTGAAAGCCC	40	71	64	112	17	46	54	46	52	119	73	44	161	56
OTU435	TACGTAGGGTGCGAGCGTTAATCGGAATTACTGGGCGTAAAGGGTGCGCAGGCGGTTATGTAAGTCAGATGTGAAATCCC	0	19	29	9	87	87	46	65	37	104	15	4	38	4
OTU436	TACGGAGGGTGCAAGCGTTATCCGGATTCACTGGGTTTAAAGGGTGCGTAGGCGGGCAGGTAAGTCAGTGGTGAAATCCT	361	115	150	213	18	112	119	81	127	49	66	75	118	27
OTU437	TACGGAGGGTGCGAGCGTTGTCCGGAATCACTGGGCGTAAAGGGCGCGTAGGTGGCCCGTTAAGTGGCTGGTGAAATCCC	63	29	57	167	85	27	41	18	41	258	922	133	125	89
OTU438	TACATAGGCACCAAGCGTTGTCCGGATTTATTGGGCGTAAAGAGCTCGTAGGTGGTTCGGTAAGTCGGGTGTGAAAACTT	558	61	39	30	22	35	27	17	116	27	35	200	175	51
OTU439	TACGTAGGGGGCAAGCGTTGTCCGGATTTATTGGGCGTAAAGCGCTCGCAGGTGGTTCATTGCGTCGTGCGTGAAAGACC	40	80	91	191	117	69	60	66	92	88	231	111	182	97
OTU440	TACAGAGGGTGCAAACGTTGTTCGGATTTACTGGGCGTAAAGCGCGTGTAGGCTGCTTGGAAAGTCGGATGTGAAAGCCC	89	54	34	57	6	20	51	16	70	40	74	42	126	36
OTU441	CACGTAGGGGGCAAGCGTTGTCCGGATTTATTGGGCGTAAAGAGCTCGTAGGTGGCTGAGTAAGTCGGATGTTAAATCCC	488	66	47	43	19	24	25	20	49	13	21	68	52	19
OTU442	TACAGAGGGTGCAAGCGTTAATCGGAATTACTGGGCGTAAAGCGCGCGTAGGCGGTATGTTAAGTCGGATGTGAAATCCC	69	22	108	11	17	71	227	73	18	24	36	84	36	9
OTU443	TACGGAGGGTGCGAGCGTTGTTCGGAATTATTGGGCGTAAAGCGCGTGTAGGCGGTTTGTTTAGTCTGATGTGAAAGCCC	0	38	196	350	192	128	202	90	129	123	102	12	234	179
OTU444	TACGTAGGTGGCAAGCGTTGTCCGGAATTATTGGGCGTAAAGCGCGCGCAGGCGGTTCTTTAAGTCTGATGTGAAAGCCC	43	150	185	904	149	91	69	63	51	113	409	191	175	251
OTU445	GACGGAGGAGGCTAGCGTTGTTCGGAATTACTGGGCGTAAAGCGCACGTAGGCGGCTCGTTAAGTCGGATGTGAAAGCCC	13	7	13	2	11	29	24	18	23	98	687	10	73	3
OTU446	TACGTAGGGGGCGAGCGTTGTCCGAAGTTACTGGGCGTAAAGCGCGCGTAGGCGGTTTCTTAAGTCTGGGGTGAAAGGTT	299	48	36	29	2	3	17	6	8	3	31	57	56	29
OTU447	TACGAAGGGGACTAGCGTTGTTCGGAATTACTGGGCGTAAAGCGCACGTAGGCGGAATTGTCAGTCAGAGGTGAAATCCC	84	151	172	273	152	66	84	94	135	99	162	207	77	179
OTU448	TACAGAGGGTGCAAGCGTTAATCGGATTTACTGGGCGTAAAGCGTGCGTAGGTGGTCTGTTAAGTCAGGCGTGAAATCCT	3	13	28	2	75	48	76	59	32	242	161	36	60	8
OTU449	TACGTAGGGTGCGAGCGTTAATCGGAATTACTGGGCGTAAAGGGTGCGCAGGCGGTTTGCTAAGACAGGCGTGAAAGCCC	158	15	13	3	64	60	47	43	43	241	276	118	206	33
OTU450	TACGTAGGGTGCAAGCGTTAATCGGAATTACTGGGCGTAAAGCGTCCGCAGGCGGTTCTATAAGACAGATGTGAAATCCC	738	174	356	532	167	248	612	439	545	216	212	540	165	170
OTU451	TACGTAGGGTGCGAGCGTTAATCGGAATTACTGGGCGTAAAGCGTGCGCAGGCGGTTTTGTAAGCCAGACGTGAAATCCC	10	100	134	37	142	108	120	98	89	249	54	9	236	90
OTU452	TACGAAGGGTGCAAGCGTTACTCGGAATTACTGGGCGTAAAGCGTGCGTAGGTGGTTTGTTAAGTCTGATGTGAAAGCCC	40	93	207	549	156	76	111	88	55	73	112	122	89	89
OTU453	TACGTAGGGTGCGAGCGTTAATCGGAATTACTGGGCGTAAAGCGTGCGCAGGCGGTTTTGTAAGCCAGATGTGAAATCCC	5	118	224	27	305	321	261	244	138	409	145	41	183	85
OTU454	TACGGAGGGTGCAAGCGTTAATCGGAATTACTGGGCGTAAAGCGTGCGTAGGCGGTTTATTAAGTCAGATGTGAAATCCC	4	1	6	3	6	4	10	4	453	1	3	7	3	5
OTU455	TACGTAGGGTGCAAGCGTTGTCCGGAATTATTGGGCGTAAAGAGCTCGTAGGCGGTTTGTTGCGTCGGCTGTGAAATCCC	130	27	45	296	38	12	29	22	8	20	41	14	45	31
OTU456	TACAGGGGGGGCAAGCGTTGTTCGGAATTACTGGGCGTAAAGGGTTCGTAGGTGGCCACTTAAGTCAGACGTGAAATCCC	101	96	105	153	57	65	65	46	199	88	170	104	255	99
OTU457	TACGTAGGGTGCGAGCGTTAATCGGAATTACTGGGCGTAAAGCGTGCGCAGGCGGTTACTTAAGTCAGGTGTGAAAGCCC	17	10	23	29	27	16	14	3	26	30	75	132	27	78
OTU458	TACAGAGGTCTCAAGCGTTGTTCGGATTCATTGGGCGTAAAGGGTGCGTAGGCGGCGAGGTTAGTCGGATGTGAAATCCC	126	136	154	112	62	55	57	38	295	139	147	188	296	138
OTU459	TACGGAGGGTGCGAGCGTTAATCGGAATTACTGGGCGTAAAGCGCACGTAGGCGGTCTGTTAAGCTGGATGTGAAAGCCC	37	2	2	7	4	19	8	14	53	2	3	343	3	13
OTU460	TACGGGAGGGGCAAGCGTTATTCATCTTGACTGGGCGTAAAGAGTCTGTAGACCGCAAAGTAAGTTAAAAGTAAAACTTT	0	85	67	1	9	6	18	4	19	0	0	290	15	0
OTU461	TACGGAGGGTGCAAGCGTTATCCGGATTCACTGGGTTTAAAGGGTGCGTAGGTGGGGAGGTAAGTCAGCGGTGAAATCCC	8	128	136	30	13	52	91	85	88	1	3	100	28	14
OTU462	TACGTAGGGGGCGAGCGTTGTTCGGATTTACTGGGCGTAAAGAGCGCGTAGGTGGTTCGATGAGTCGGAGGTGAAATCCC	0	13	34	2	107	18	18	24	10	127	291	13	58	111
OTU463	TACGGAGGGGGTTAGCGTTGTTCGGAATTACTGGGCGTAAAGCGCACGTAGGCGGATTGGATAGTCAGAGGTGAAATCCC	958	28	33	57	192	66	74	77	257	177	177	1115	330	80
OTU464	TACGAAGGGTGCAAGCGTTACTCGGAATTACTGGGCGTAAAGCGTGCGTAGGTGGTTCGTTAAGTCTGCCGTGAAAGCCC	11	30	31	109	33	34	26	27	82	19	30	19	77	33
OTU465	TACGAAGGGGGCTAGCGTTGTTCGGATTTACTGGGCGTAAAGCGCGCGTAGGCGGATCACTAAGTCAGGGGTGAAATCCC	34	20	18	83	39	16	11	13	27	102	276	32	80	46
OTU466	TACGAAGGGTGCAAGCGTTAATCGGAATTACTGGGCGTAAAGGGTGCGTAGGCGGCCTTTTAAGTCGGATGTGAAATCCC	6	80	141	72	67	38	64	56	28	37	23	13	141	76
OTU467	TACGTAGGGTGCAAGCGTTGTCCGGAATTATTGGGCGTAAAGAGCTCGTAGGCGGTTTGTCGCGTCTGCTGTGAAAACCT	4	108	167	41	51	4	9	10	70	11	32	116	267	40
OTU468	TACGGGGGGAGCAAGCGTTGTTCGGATTTACTGGGCGTAAAGGGCGCGTAGGCGGTCGTGACAAGTCACTTGTGAAATCT	1	15	39	11	1	11	11	6	48	185	173	3	154	19
OTU469	TACGGAGGGTGCAAGCGTTATCCGGAATCACTGGGTTTAAAGGGTGCGTAGGCGGCTAAATAAGTCAGTGGTGAAAGGCC	9	43	31	35	30	9	10	7	62	24	11	8	95	96
OTU470	TACGGAGGGTGCAAGCGTTATCCGGAATCACTGGGTATAAAGGGTGCGTAGGCGGCTTGTTAAGTCAGAAGTGAAAGGCC	723	2	3	5	3	2	3	5	12	5	3	30	19	9
OTU471	TACGAAGGGGGCTAGCGTTGTTCGGAATTACTGGGCGTAAAGCGCACGTAGGCGGACTCTTAAGTCAGGGGTGAAATCCC	328	271	308	137	104	191	176	184	350	191	211	565	228	95
OTU472	TACAGAGGGTGCGAGCGTTGTCCGGAATCACTGGGCGTAAAGGGCGCGTAGGTGGCTTGGTAAGCGTGTGGTGAAAGTCC	140	103	115	205	93	157	199	129	135	148	186	118	222	96
OTU473	TACGTAGGTGACGAGCGTTATCCGGATTTACTGGGCGTAAAGCGCTTGTAGGTGGTTGCGTAAGTTGGACGTTAAATCTC	287	5	8	2	20	5	5	3	27	60	33	39	21	7
OTU474	TACGAAGGGGGCTAGCGTTGCTCGGAATCACTGGGCGTAAAGCGCACGTAGGCGGATTATTAAGTCGGAGGTGAAAGCCT	51	23	36	54	10	23	22	11	82	19	22	34	45	33
OTU475	GACGGAGGAGGCAAGCGTTATCCGGAATTATTGGGCGTAAAGCGTACGCAGGTGGATTTACAAGTCTTTTGTCAAAGACC	0	0	0	2	4	4	3	4	702	3	1	3	3	2
OTU476	TACGGAGGGTGCAAGCGTTATCCGGATTCACTGGGTTTAAAGGGTGCGTAGGCGGGCAATTAAGTCCGTGGTGAAATACC	40	54	63	113	34	68	71	99	42	17	9	15	74	47
OTU477	TACAGAGGTGGCAAGCGTTGTTCGGAATTACTGGGCGTAAAGGGCGAGTAGGTGGCCATCTAAGTCAGACGTGAAATCCC	3	15	6	44	6	13	7	6	128	113	162	20	235	46
OTU478	GACGAAGGATGCAAGCGTTATCCGGATTCATTGGGTTTAAAGGGAGCGTAGGTGGCCTTATAAGTCAGTGGTGAAATCTC	10	59	84	86	107	35	48	25	109	62	36	105	105	60
OTU479	TACAGAGGGGGCAAGCGTTATTCGGAATTATTGGGCGTAAAGGGCGCGTAGGCGGTGATTCAAGTCGGATGTGTAATCCC	1	15	75	11	162	21	60	18	29	25	2	0	161	53
OTU480	TACGTAGGCAGCAAACGTTGTTCGGAGTTACTGGGCGTAAAGAGTACGTAGGCGGTTTGCCAAGTTTGGTGTGAAATCTC	90	118	172	55	14	69	82	65	202	234	126	66	437	77
OTU481	TACGGAGGGTGCAAGCGTTAATCGGAATTACTGGGCGTAAAGCGAGTGTAGGTGGCCGCATAAGTCGGATGTGAAAGCCC	9	39	47	72	36	22	42	27	33	55	134	58	138	90
OTU482	TACGGAGGGTGCAAACGTTGCTCGGAATTATTGGGCGTAAAGCGCACGTAGGCGGTCCAGCAAGTCGGGTGTGAAAGCCC	9	13	28	36	67	31	37	27	11	109	172	13	77	77
OTU483	TACAGAGGGTGCAAGCGTTGTTCGGAATTATTGGGCGTAAAGCGCGTGTAGGCGGCTTGTTAAGTCGGGTGTGAAAGCCC	79	44	49	32	79	10	21	8	26	111	40	12	108	48
OTU484	TACAGAGGGTGCGAGCGTTAATCGGAATTACTGGGCGTAAAGCGCACGTAGTCGGCTTTGCAAGTCGGTTGTGAAATCCC	10	44	67	254	45	17	13	11	9	26	39	64	72	64
OTU485	TACGGAAGGTGCAAGCGTTGTCCGGATTGACTGGGTGTAAAGGGCGCGTAGGCGGAGATGTGTGTCGGGAGTGAAATCGT	26	27	39	19	88	10	13	7	28	75	35	11	162	62
OTU486	TACGAAGGGGACTAGCGTTGTTCGGAATCACTGGGCGTAAAGCGCACGTAGGCGGATCATTTAGTCAGGGGTGAAATCCC	41	27	28	14	40	62	48	41	44	57	26	45	34	8
OTU487	TACGAGTGGTGCAAACGTTATTCGGAATCACTGGGCTTAAAGGGTGCGTAGGCGGCCATGAAGGTCTGATGTGAAATACC	2	20	14	3	5	54	75	56	24	45	76	36	27	16
OTU488	TACGAAGGTGGCAAGCGTTGTTCGGAATTACTGGGCGTAAAGCGCGTGTAGGCGGCTCTTCAAGTCAGACGTGAAAGCCC	101	39	58	23	2	20	31	20	88	35	39	49	46	18
OTU489	TACGTAGGGTGCGAGCGTTAATCGGAATTACTGGGCGTAAAGCGTGCGCAGGCGGAGGCCTAAGCCAGACGTGAAATCCC	1	79	102	16	59	17	13	13	41	57	18	16	90	17
OTU490	TACGGAGGATGCAAGCGTTGTTCGGAATCACTGGGCTTAAAGAGCATGTAGGTGGGGTGTCAGGCGTCGGGTGAAATCCC	24	17	34	34	37	18	14	8	30	56	119	49	169	39
OTU491	TACGAAGGGTGCAAGCGTTATCCGGATTCATTGGGTTTAAAGGGTGCGTAGGCGGGGTGGTAAGTCAGTGGTGAAATCCT	8	61	102	41	41	27	47	28	37	36	20	51	67	34
OTU492	TACGAAGGGGGCTAGCGTTGTTCGGAATGACTGGGCGTAAAGGGCGCGTAGGCGGCGATTTTAGTCAGGCGTGAAAGCCC	1	24	43	21	38	44	47	45	24	44	39	16	43	10
OTU493	TACGGAGGGTGCAAGCGTTAATCGGAATTACTGGGCGTAAAGCGCACGTAGGTGGTTTGGTAAGTTGGATGTGAAAGCCC	0	28	82	54	212	6	19	10	1	15	5	2	12	0
OTU494	TACAGAGGTCCCAAGCGTTGTTCGGATTCACTGGGCGTAAAGGGTGCGTAGGTGGTTAGGTAAGTCTAATGTGAAATCTC	20	135	214	151	156	55	110	54	72	136	72	15	151	67
OTU495	TACGTAGGCAGCGAGCGTTGTTCGGAATTACTGGGCGTAAAGCGTGCGTAGGCGGTGCTATAAGTTCGGTGTGAAATCTC	153	77	66	36	5	17	23	16	61	23	33	132	53	34
OTU496	TACGGAGGGTGCAAGCGTTATCCGGATTCACTGGGTTTAAAGGGTGCGTAGGCGGGTTTTTAAGTCAGCGGTGAAAGCTC	239	13	15	6	7	5	6	1	13	6	39	24	44	26
OTU497	TACAGAGGGGGCAAGCGTTGTTCGGAATTACTGGGCGTAAAGGGCGCGTAGGCGGCCATCTAAGTCGGACGTGAAATCCC	0	30	49	12	10	80	57	65	28	70	47	6	48	10
OTU498	TACAGAGGGTGCAAGCGTTATCCGGAATTACTGGGTTTAAAGGGTGCGTAGGCGGGTAGATAAGTCAGAGGTGAAAGGTA	438	43	54	8	3	18	19	18	84	25	28	108	67	19
OTU499	TACGGAGGGTGCAAACGTTGCTCGGAATTATTGGGCGTAAAGCGCACGTAGGCGGCTCGCCAAGTCGGATGTGAAAACCC	0	2	18	3	107	4	7	9	2	57	146	1	94	1
OTU500	TACGGAGGGTGCAAGCGTTATCCGGATTCACTGGGTTTAAAGGGAGCGCAGGCGGATTGGTAAGTCAGTGGTGAAAGGCT	14	55	67	126	66	38	38	36	27	25	21	66	68	50
OTU501	TACGTAGGGTGCGAGCGTTAATCGGAATTACTGGGCGTAAAGCGTGCGCAGGCGGTTATATAAGACAGATGTGAAATCCC	24	40	118	93	38	84	162	72	483	54	46	16	19	3
OTU502	GACAGAGGTGGCAAGCGTTGTTCGGAATTACTGGGCTTAAAGGGCGCGTAGGTGGTGGCATAAGTCCGAGGTGGAAGGCT	0	15	50	8	165	19	17	26	43	77	80	16	40	263
OTU503	GACAGAGGGGGCAAGCGTTGCTCGGAATCACTGGGCGTAAAGGGCGCGTAGGCGGGATGGCAAGTCAGTCGTGAAATCTC	39	18	31	145	49	15	9	8	17	91	496	67	80	48
OTU504	CACGTAGGAGACGAGCGTTATCCGGATTTACTGGGTGTAAAGCGCGTGCAGGCGGTATGGTAAGTTGGATGTGAAAGCTC	0	11	16	7	94	46	44	31	17	107	32	3	44	51
OTU505	TACGTAGGGTCCAAGCGTTAATCGGAATTACTGGGCGTAAAGCGTGCGTAGGCGGTCTCGCAAGTCCGATGTGAAATCCC	105	125	216	87	94	28	24	13	124	122	466	166	172	218
OTU506	TACGGGGGGAGCGAACGTTGTTCGGAATCACTGGGCGTAAAGGGTGCGTAGGCGGCCAAGTAAGTGATGTGTTAAATCCT	79	5	7	16	86	9	6	9	59	60	55	16	61	73
OTU507	TACGTAGGGGGCAAGCGTTGTCCGGAATTATTGGGCGTAAAGAGCGTGTAGGCGGCCAGGTAGGTCTGCTGTGAAAACTC	33	14	16	102	19	6	3	2	5	28	85	51	53	47
OTU508	TACGAAGGGGGCTAGCGTTGTTCGGAATTACTGGGCGTAAAGGGCGCGTAGGCGGTACTTCAAGTCAGGCGTGAAAGCCC	1	31	35	329	47	29	51	35	6	18	35	8	32	13
OTU509	TACGGAGGGTGCAAGCGTTAATCGGAATTACTGGGCGTAAAGGGCACGCAGGTGGCTTGGCAAGTCGGATGTGAAAGCCC	0	76	82	33	33	24	20	10	11	16	43	6	85	26
OTU510	TACGGAGGGTGCGAGCGTTATTCGGAATTACTGGGCGTAAAGCGCGTGCAGGCGGGAAGGTAAGTCTGATGTGAAAGCCC	0	5	6	1	161	38	31	23	14	230	69	0	56	91
OTU511	TACGGAGGGTGCAAGCGTTAATCGGAATTACTGGGCGTAAAGCGCGTGTAGGCGGTCTTGTAAGTCGGATGTGAAAGCCC	139	60	74	21	61	102	82	75	84	87	108	30	80	33
OTU512	TACGGAGGGTGCAAGCGTTATCCGGATTTACTGGGTTTAAAGGGTGCGTAGGCGGGGTGGTAAGTCAGAGGTGAAATGTC	0	131	153	82	13	31	36	41	170	92	53	56	131	63
OTU513	TACGTAGGGGGCAAGCGTTGTCCGGAATCATTGGGCGTAAAGCGCGTGTAGGCGGCACGGTCAGTCTGGTGTGAAACCTT	48	2	0	0	3	15	11	21	6	88	158	85	9	3
OTU514	TACGAAGGGTGCAAACGTTGCTCGGAATCATTGGGCGTAAAGCGCACGTAGGCGGCCCGATAAGTCGGATGTGAAATCCC	52	74	70	115	50	73	124	66	86	42	80	75	98	128
OTU515	GACAGAGGTGGCAAGCGTTGTTCGGATTTATTGGGCGTAAAGCGAACGCAGGCGGTTTGGTAAGTCAGGGGTGAAAGACC	0	5	55	0	135	26	40	12	37	65	65	21	33	63
OTU516	TACGAAGGGGGCTAGCGTTGTTCGGAATTACTGGGCGTAAAGCGCACGTAGGCGGATTGTTAAGTGAGGGGTGAAATCCC	104	120	146	37	52	11	15	16	414	40	55	335	334	61
OTU517	TACGTAGGGGGCAAGCGTTGTCCGGAATCATTGGGCGTAAAGAGCGTGTAGGCGGCCAGAAAAGTCCGCTGTGAAAACTC	11	23	36	339	48	14	8	6	7	19	76	39	42	90
OTU518	TACGGAGGGGACTAGCGTTGTTCGGAATTACTGGGCGTAAAGCGCGCGTAGGCGGATTTGCAAGTCGGGGGTGAAAGCCC	0	17	27	281	21	11	10	3	6	19	64	19	21	32
OTU519	TACGGAGGATGCAAGCGTTATCCGGATTCATTGGGTTTAAAGGGTGCGTAGGCGGCTTTTTAAGTCAGTGGTGAAATCTT	5	11	300	284	17	30	91	47	95	15	12	6	61	191
OTU520	TACGTAGGGTGCAAGCGTTAATCGGAATTACTGGGCGTAAAGCGTGCGTAGGCGGCTTCGCAAGTCAGGTGTGAAAGCCC	3	105	121	16	85	21	27	14	128	60	38	158	220	29
OTU521	TACAGAGGGTGCGAGCGTTAATCGGAATTACTGGGCGTAAAGCGCGCGTAGGCGGCTTTGCAAGTCGATTGTGAAATCCC	2	39	66	14	27	5	8	12	29	16	12	16	111	73
OTU522	TACGTAGGGTGCAAGCGTTGTCCGGAATTATTGGGCGTAAAGAGCTCGTAGGCGGTTTGTCGCGTCGAATGTGAAAACCC	68	47	67	192	29	20	14	17	71	7	13	82	68	59
OTU523	TACAGAGGTCTCAAGCGTTGTTCGGAATCACTGGGCGTAAAGGGTGCGTAGGCTGCGCCGTAAGTCAGATGTGAAAGCTC	22	46	58	44	25	32	22	19	83	53	79	130	70	38
OTU524	TACGTAGGCAGCAAGCGTTGTTCGGAGTTACTGGGCGTAAAGAGTGTGTAGGCGGTCCTCTAAGTTCGGTGTGAAATCTC	0	11	12	2	128	15	17	16	10	103	87	1	74	26
OTU525	TACAGAGGGTGCAAGCGTTAATCGGAATTACTGGGCGTAAAGCGCGCGTAGGTGGTTATGTAAGTTGGATGTGAAATCCC	30	99	106	77	151	42	148	72	452	90	96	124	226	57
OTU526	TACGAAGGTCCCAAGCGTTATCCGGATTTATTGGGTTTAAAGGGTGCGTAGGCGGGTTATTAAGTCAGTGGTGAAAGCCT	195	92	129	100	64	64	59	42	174	189	81	70	229	98
OTU527	TACGGAGGGTGCAAGCGTTATCCGGATTTACTGGGTTTAAAGGGTGTGTAGGCGGGCTTTTAAGTCAGTGGTGAAATCTC	7	90	58	36	14	22	27	21	82	3	14	125	55	49
OTU528	TACGTAGGCAGCAAACGTTGTTCGGAATTACTGGGCGTAAAGAGTGTGTAGGCGGTTTGGCAAGTTTGGTGTGAAATCTC	1	18	22	4	98	28	29	23	15	107	63	2	59	26
OTU529	TACGTAGGGTGCGAGCGTTAATCGGAATTACTGGGCGTAAAGCGTGCGCAGGCGGTTCGTTAAGTTTGTCGTGAAAGCCC	8	46	76	63	105	42	39	39	34	81	25	79	65	99
OTU530	TACGAAGGGGGCTAGCGTTGTTCGGAATTACTGGGCGTAAAGGGCGCGTAGGCGGCGCGTTAAGTCAGATGTGAAAGCCC	1	23	41	23	30	41	29	37	44	53	87	13	57	16
OTU531	TACGTAGGGTGCAAGCGTTAATCGGAATTACTGGGCGTAAAGCGTCCGCAGGTGGCTTGATAAGATAGACGTGAAATCCC	75	67	39	53	8	33	21	13	175	63	36	45	132	18
OTU532	TACGTAGGCAGCAAGCGTTGTTCGGAATTACTGGGCGTAAAGAGTACGTAGGTGGTTTGCTAAGTCCGATGTGAAATCTC	82	56	77	15	5	4	2	3	109	8	1	80	72	14
OTU533	TACGTAGGGTGCAGGCGTTAATCGGAATTACTGGGCGTAAAGCGTACGCAGGCGGTTTGCTAAGACAGGTGTGAAATCCC	357	64	95	27	9	10	15	20	764	51	57	609	83	53
OTU534	AACGTAGGACGCAAGCGTTATCCGGAGTTACTGGGCGTAAAGGGCGTGTAGGCGGTGGGACAAGTCCCCCGTGAAAGACT	3	18	15	2	13	3	7	6	8	48	318	46	167	9
OTU535	TACAGAGGGGGCAAGCGTTATTCGGAATTATTGGGCGTAAAGGGCGCGTAGGCGGTTTTTTAAGTCAGATGTGTAATCCC	2	24	126	44	65	46	75	57	87	23	27	5	143	148
OTU536	TACGAATTGTGCGAACGTTATTCGGAATCACTGGGCTTAAAGGGTGCGTAGGCGGTCATGTAGGTCTGATGTGAAATCCC	0	19	18	16	9	26	14	14	50	50	83	41	65	6
OTU537	TACGTAGGGGGCAAGCGTTGTCCGGATTTATTGGGCGTAAAGAGCTCGTAGGCCGTTCGGTAAGTCAGATGTGAAAACTC	88	28	18	11	3	27	15	18	41	29	73	168	57	4
OTU538	TACGGGGGGAGCAAGCGTTGTTCGGATTCATTGGGCGTAAAGGGCGCGTAGGTGGCTTGGTTAGTCCGACGTGAAATGTA	9	18	29	39	33	11	14	9	11	31	67	19	153	25
OTU539	CACGGGGGGAGCAAGCGTTGTTCGGATTCATTGGGCGTAAAGAGCTCGTAGGCCGCTCTGTAAGTCGGAAGTGAAAGACC	14	103	109	70	65	21	26	18	25	98	141	59	198	62
OTU540	TACGGAGGTGGCAAGCGTTGCTCGGAATCACTGGGCGTAAAGGGCGCGTAGGCGGGGAGGTAAGTCGGGTGTGAAATCCC	16	27	27	88	32	16	5	10	16	41	283	56	86	62
OTU541	TACGAAGGGGGCTAGCGTTGTTCGGAATTACTGGGCGTAAAGCGCACGTAGGCGGATATTTAAGTCAGGGGTGAAATCCC	28	68	76	154	53	56	45	50	51	47	44	94	191	49
OTU542	TACGGAGGGTGCAAGCGTTAATCGGAATTACTGGGCGTAAAGCGCGCGTAGGTGGTTGCGTAAGTCGGATGTGAAAGCCC	0	8	15	9	23	96	88	97	10	58	15	1	9	4
OTU543	TACGGAAGGGGCAAGCGTTGTTCGGAATCATTGGGCGTAAAGGGCGCGTAGGTGGTTCTGTATGTCTATCGTGAAAGCGT	4	34	84	983	130	18	13	11	37	66	142	145	92	200
OTU544	GACGGAAGGTGCAAGCGTTGCTCGGAATCACTGGGCGTAAAGGGTGCGTAGGCGGCTTCTTAAGTCTGGTGTGAAAGCCC	62	83	120	151	69	44	32	17	85	75	181	155	271	59
OTU545	TACGGAGGGTGCGAGCGTTGTTCGGATTTACTGGGCGTAAAGGGCGCGTAGGCGGCCTGTTAAGTCAGACGTGAAAGCCC	0	0	412	0	0	1	0	0	2	2	0	0	3	1
OTU546	GACGTAGGGAGCAAGCGTTGTCCGGATTTACTGGGCGTAAAGAGCGCGTAGGCGGCTCGTTAAGTGTGAAGTGAAATCTC	353	31	21	112	3	11	9	16	22	3	48	89	56	11
OTU547	CACGTAGGGGGCAAGCGTTGTCCGGATTCATTGGGCGTAAAGAGCTCGTAGGCGGTTCGATAAGTCGGGTGTGAAACCTC	135	29	32	107	31	27	25	16	42	35	36	69	90	54
OTU548	TACGTAGGGTGCGAGCGTTGTCCGGAATTACTGGGCGTAAAGAGCTCGTAGGTGGTTTGTCGCGTTGTTCGTGAAAACCG	11	80	110	750	88	31	22	14	32	32	81	18	76	110
OTU549	TACAGAGGGTGCGAGCGTTATCCGGAATCACTGGGTTTAAAGGGTGCGTAGGCTGTGGGGCAAGTCTGTCGTGAAATACA	43	79	89	67	3	34	41	33	147	37	93	71	180	64
OTU550	TACGTAGGGACCAAGCGTTGTTCGGATTTACTGGGCGTAAAGGGCGCGTAGGCGGCGTGGTAAGTCAGCTGTGAAATCTC	26	154	163	82	100	88	83	89	115	65	108	54	145	72
OTU551	TACGAAGGTGGCAAGCGTTGTTCGGATTCACTGGGCGTACAGGGTGTGTAGGCGGTTTGGTAAGCCTTTTGTGAAAGCTT	2	32	29	147	32	9	7	7	3	14	43	0	25	39
OTU552	TACGGAGGGTGCAAGCGTTATCCGGAATCACTGGGTTTAAAGGGTGCGTAGGCGGTTAGATAAGTCCGTTGTGAAAGCCA	78	44	45	0	1	13	27	30	48	31	92	62	30	13
OTU553	GACGGGGGATGCAAGTGTTATCCGGAATTACTGGGCGTAAAGCGTCTGTAGGTGGTTTCTTAAGTCCACTGTTAAACCTT	0	23	48	2	6	13	6	8	247	6	4	1	5	14
OTU554	TACGGAGGGTGCAAGCGTTACTCGGAATCACTGGGCGTAAAGGGTGCGTAGGCTGGCTTTTAAGTCAGATGTGAAATCCA	2	21	7	91	87	150	111	108	22	99	8	22	4	19
OTU555	TACGAAGGTCCCAAGCGTTATCCGGATTTATTGGGTTTAAAGGGTGCGTAGGCGGACTATTAAGTCAGTGGTGAAAGCCC	201	23	22	52	31	21	20	25	15	89	56	27	74	94
OTU556	TACGTAGGTGGCGAGCGTTGTCCGGATTTACTGGGCGTAAAGGGCTTGTAGGCGGTCCGTTAAGTCTGGTGTGAAATCTC	33	11	19	13	23	17	17	19	19	51	266	38	443	19
OTU557	TACGGAGGGTGCGAGCGTTATCCGGAATTACTGGGTTTAAAGGGTGCGTAGGCGGGATTTTAAGTCTAAGGTGAAAGTTT	116	3	4	27	3	7	2	9	22	2	5	125	21	39
OTU558	GACAGAGGTTGCAAACGTTGTTCGGAATCACTGGGCATAAAGCGCACGTAGGCGGTCCACTAAGTCAGGTGTGAAAGCCC	2	45	44	9	32	22	43	30	20	48	36	7	33	28
OTU559	TACGTAGGGGGCAAGCGTTGTCCGGATTTATTGGGCGTAAAGAGCGTGTAGGCGGCCAGATAGGTCAGCTGTGAAAACTC	19	32	45	254	34	6	9	4	2	41	130	15	54	45
OTU560	GACGGAGGGCGCAAGCGTTGTTCGGAATTACTGGGCGTAAAGCGCGGGCAGGTGGTCTGTTAAGTCGTTTGTGAAAATCC	2	17	30	24	13	23	32	17	24	49	110	11	81	24
OTU561	TACAGAGGTCCCAAGCGTTGTTCGGATTTACTGGGCGTAAAGGGTGCGTAGGCGGTGGGGTAAGTTTGAGGTGAAAGCTC	15	74	44	16	6	29	62	45	56	39	120	25	147	83
OTU562	TACGGAGGGTGCAAGCGTTAATCGGAATTACTGGGCGTAAAGCGCGCGTAGGCGGCTTTGTAAGTCGGATGTGAAAGCCC	260	41	38	45	15	71	76	47	152	72	49	62	90	46
OTU563	TACAGAGGTGACAAGCGTTGTTCGGAATTATTGGGCGTAAAGCGCGTGTAGGCGGTTTGTTAAGTCAGATGTGAAAGCCC	0	2	32	2	119	8	15	9	4	63	31	1	218	25
OTU564	TACGTAGGGTGCGAGCGTTAATCGGAATTACTGGGCGTAAAGCGTGCGCAGGCGGTTTTACAAGCCAGATGTGAAATCCC	143	0	0	0	0	1	0	1	6	12	5	305	0	0
OTU565	TACGGAGGGTCCGAGCGTTATCCGGAATCATTGGGTTTAAAGGGTCCGTAGGCGGTTTAATAAGTCAGTGGTGAAATCTG	73	51	95	22	0	32	24	19	32	14	10	67	38	13
OTU566	TACAGAGGTCCCAAGCGTTGTTCGGATTCACTGGGCGTAAAGGGTGCGTAGGTGGTGAGGTAAGTCGGATGTGAAATCTC	116	50	67	107	16	23	38	21	60	9	28	129	151	62
OTU567	TACGAAGGGGGCTAGCGTTGTTCGGAATTACTGGGCGTAAAGCGCACGTAGGCGGATTGGCAAGTCAGGGGTGAAATCCC	289	140	134	58	118	142	122	137	108	131	140	295	183	54
OTU568	TACAGAGGTCTCAAGCGTTGTTCGGAATCACTGGGCGTAAAGGGTGCGTAGGTGGCGTGGTAAGTCAGATGTGAAAGCCC	6	15	22	3	18	4	4	4	41	1	4	551	15	5
OTU569	AACGAGGGGGACAAGCGTTATTCATCATTACTGGGCGTAAAGGGTTCGTAGACTGTAAAGTAAGTTTCTTGTAAAAAATT	0	28	67	138	32	8	27	19	147	27	1	41	35	51
OTU570	TACGGAGGGGGCTAGCGTTATTCGGAATTACTGGGCGTAAAGCGCACGTAGGCGGCTATTCAAGTCAGAGGTGAAAGCCC	286	18	20	13	0	1	5	0	64	7	3	81	27	97
OTU571	CACGGGGGGAGCAAGCGTTGTTCGGAATCACTGGGCGTAAAGGGCGTGTAGGCGGTCAGATAAGTGAGATGTGAAATCCC	34	23	34	10	71	25	51	24	47	52	166	29	136	32
OTU572	TACGGAGGGTGCAAGCGTTATCCGGATTCACTGGGTTTAAAGGGTGCGTAGGTGGGTAGGTAAGTCAGTGGTGAAATCCC	4	5	18	155	25	5	5	6	3	12	28	45	5	57
OTU573	TACGTAGGGGGCAAGCGTTGTCCGGATTTATTGGGCGTAAAGAGCTCGTAGGCGGTTTGGTAAGTCGGGTGTGAAATCTC	68	20	20	47	21	12	8	6	45	38	164	126	132	34
OTU574	TACGAAGGGTGCAAGCGTTACTCGGAATTACTGGGCGTAAAGCGTGCGTAGGCGGTTGGTTAAGTCTGCTGTGAAAGCCC	17	50	137	105	45	27	45	37	197	23	30	27	136	47
OTU575	TACAGAGGTCTCAAGCGTTGTTCGGAATCACTGGGCGTAAAGGGTGCGTAGGCTGCATGGTAAGTCAGAGGTGAAATCCC	12	56	59	41	1	8	29	5	31	1	41	12	125	62
OTU576	TACGGAGGGCGCAAGCGTTGTTCGGAATCACTGGGCGTAAAGCGCGTGTAGGCGGCCGGGCAAGTCGGATGTGAAATCCC	17	32	38	22	114	14	9	14	31	96	110	30	102	90
OTU577	TACAGAGGGGGCAAGCGTTGTTCGGAATTATTGGGCGTAAAGGGCGCGTAGGCGGCCATCCAAGTCGGGTGTGAAATCCC	324	2	3	6	5	6	10	10	7	10	9	13	13	3
OTU578	CACGTAGGATCCAAGCGTTATCCGGATTTACTGGGCGTAAAGCGCGTGTAGGTGGTTTGCTAAGTTGGGTGTTAAATCTC	0	5	12	0	16	12	4	3	0	51	282	8	7	2
OTU579	TACGGAGGGTGCGAGCGTTGTCCGGAATCACTGGGCGTAAAGGGCGCGTAGGCGGCCTGCTAAGTTGCGGGTGAAATCCC	6	6	5	2	4	4	5	2	25	52	214	36	47	3
OTU580	TACAGAGGCCCCAAGCGTTGTTCGGAATCACTGGGCGTAAAGGGTGCGTAGGCGGCGGTGTAAGTCAGATGTGAAATCCC	2	19	27	18	4	16	35	35	36	15	53	32	50	12
OTU581	TACGGAGGGGGCTAGCGTTGTTCGGAATTACTGGGCGTAAAGCGCACGTAGGCGGACATTTAAGTCAGGGGTGAAATCCC	11	100	86	171	34	23	20	9	36	19	33	71	83	51
OTU582	GACGAAGGATGCAAGCGTTATCCGGATTCATTGGGTTTAAAGGGTGCGTAGGCGGACCTGTAAGTCAGTGGTGAAATCTC	54	27	48	69	24	47	85	47	75	51	40	86	100	43
OTU583	CACGTAGGCACCAAGCGTTGTCCGGATTTATTGGGCGTAAAGAGCTCGTAGGCGGTTTGGTAAGTCGGGTGTGAAAACTC	51	46	34	18	8	24	27	15	25	10	9	50	31	14
OTU584	TACGAAGGTCCCAAGCGTTGTTCGGATTTACTGGGCGTAAAGAGTCTGTAGGCGGTGGGGTAAGTCAGATGTGAAATCCC	1	61	33	6	10	12	10	11	10	21	10	123	20	16
OTU585	TACGTAGGGTGCGAGCGTTAATCGGAATTACTGGGCGTAAAGCGTGCGCAGGTGGCGTCGCAAGTCAGGCGTGAAATCCC	5	20	37	26	31	11	17	8	38	63	320	6	196	29
OTU586	AACGTAGGAGACAAACGTTATCCGGAGTTACTGGGCGTAAAGGGCGTGTAGGTGGTTTTGTAAGTCTGGCGTGAAATTTT	254	29	53	34	242	18	9	11	63	94	40	48	99	106
OTU587	TACGTAGGGTGCGAGCGTTAATCGGAATTACTGGGCGTAAAGCGTGCGCAGGCGGTTCGCTGTGTCCGATGTGAAAGCCC	73	80	99	245	154	48	34	40	21	102	125	119	144	118
OTU588	TACGGGAGGGGCAAGCGTTATTCAAAATAACTGGGCGTAAAGAGTTCGTAGACAGTGTTACAAGTTATTTGTCAATTTTT	2	2	1	14	5	0	1	0	26	6	0	334	1	0
OTU589	TACAGAGGGTGCAAACGTTGCTCGGATTTACTGGGCGTAAAGCGCGTGTAGGCGGGTTCGCAAGTCGGACGTGAAATCCC	16	31	45	36	1	10	28	12	21	21	20	64	30	47
OTU590	TACAGGGGATGCAAGTGTTATCCGGAATTATTGGGCGTAAAGCGTCTGCAGGTTGATATTTAAGTCTTTTGTTAAACCTT	499	3	6	0	1	2	0	0	20	89	3	284	32	0
OTU591	TACGGAGGATCCAAGCGTTATCCGGAATCATTGGGTTTAAAGGGTCCGTAGGCGGTCAGATAAGTCAGTGGTGAAAGCCC	87	52	73	22	70	54	29	29	97	66	81	169	218	43
OTU592	TACGGAGGGGGCCAGCGTTGCTCGGAATTATTGGGCGTAAAGGGCGCGTAGGCGGTCGGGTAAGTCTGATGTGAAATCCC	18	36	45	13	48	38	58	33	56	193	503	29	167	22
OTU593	TACGTAGGTGACGAGCGTTATCCGGATTTACTGGGCGTAAAGCGCTTGTAGGTGGTTGTGTAAGTTGGACGTTAAATCTC	0	95	64	12	76	18	13	21	51	63	31	3	32	18
OTU594	TACGTAGGGGGCAAGCGTTGTCCGGAATCATTGGGCGTAAAGAGCGTGTAGGCGGCTTCGTAAGTCCGTTGTGAAAGTCC	477	7	5	28	6	9	2	2	8	16	39	72	48	18
OTU595	TACGGGGGGAGCAAACGTTGTTCGGAATCACTGGGCGTAAAGGGAGCGTAGGCGGCCATGTAAGTGAGGTGTTAAATCCC	13	1	1	5	8	6	7	5	28	55	177	24	60	21
OTU596	TACGTAGGGGGCAAGCGTTGTCCGGATTTATTGGGCGTAAAGAGCGTGTAGGCGGCCTGGTAGGTCGGTTGTGAAAACTG	60	3	4	25	11	5	2	4	25	36	111	132	79	12
OTU597	TACGTAGGTGGCAAGCGTTGTCCGGATTTACTGGGCGTAAAGGGCTTGTAGGCGGTTCGTTAAGTCCGGTGTGAAATCTC	49	22	31	266	57	18	12	9	12	118	261	123	70	130
OTU598	TACAGAGGTCCCAAGCGTTGTTCGGATTCACTGGGCGTAAAGGGTGCGTAGGTGGTGGGGTAAGTCGGATGTGAAAGCTC	0	10	18	57	69	17	12	9	3	16	24	55	26	89
OTU599	TACAGAGGGTGCGAGCGTTGTCCGGAATTACTGGGCGTAAAGGGCGCGTAGGCGGCCTGATAAGTATGGGGTGAAATCTC	7	62	98	24	20	23	17	15	21	22	50	8	97	49
OTU600	TACAGAGGGTGCGAGCGTTAATCGGAATTACTGGGCGTAAAGCGTGCGTAGACGGTTATTTAAGTCGGGTGTGAAAGCCC	26	81	154	533	156	44	58	32	44	33	38	136	83	100
OTU601	TACAGAGGTCCCAAGCGTTGTTCGGATTCACTGGGCGTAAAGGGTGCGTAGGTGGTCGGGTAAGTCTGGTGTGAAATCTC	16	38	51	59	18	14	24	17	30	42	119	16	118	47
OTU602	TACGGGGGGGGCAAGCGTTGTTCGGAATTACTGGGCGTAAAGGGCTCGTAGGCGGCCAACTAAGTCGGACGTGAAATCCC	135	84	137	836	131	52	20	38	33	131	390	170	162	165
OTU603	TACGTAGGGTGCGAGCGTTAATCGGAATTACTGGGCGTAAAGCGTGCGCAGGCGGTCCGTTAAGACAGTCGTGAAAGCCC	26	17	9	56	3	22	25	48	57	21	73	14	34	82
OTU604	TACAGAGGTCCCAAGCGTTGTTCGGATTCACTGGGCGTAAAGGGTGCGTAGGTGGTAAGGCAAGTCAGGTGTGAAATCTC	28	20	33	29	17	10	9	7	22	21	31	47	54	27
OTU605	GACGAAGGGGGCAAGCGTTGTTCGGAATTACTGGGCGTAAAGGGCGCGTAGGCGGTTCTTTAAGTCAGGCGTGAAAGCCC	135	25	34	64	3	30	33	25	160	36	39	89	57	48
OTU606	TACGGGAGGGGCAAGCGTTACTCGGAATAACTGGGCGTAAAGAGTTCGTAGACGGTGATGCAAGTTATTTGCTAATTCTT	58	0	0	0	0	1	0	0	0	0	0	270	0	0
OTU607	TACGAAGGGGGCTAGCGTTGCTCGGAATTACTGGGCGTAAAGCGCACGTAGGCGGATATTTAAGTCGGAGGTGAAATCCC	115	21	18	4	3	3	9	5	11	4	36	170	28	7
OTU608	TACAGAGGCGGCAAGCGTTGTTCGGAATTATTGGGCGTAAAGAGCACGTAGGCGGCTATGTAAGTCGGTTGTGAAAGCCT	0	16	16	7	112	18	16	15	1	53	47	0	64	16
OTU609	TACAGAGGGTGCGAACGTTGCTCGGAATTACTGGGCGTAAAGCGCGTGTAGGCGGACCGGTAAGTCAGATGTGAAATCCC	67	35	48	7	9	4	6	2	41	3	6	51	23	30
OTU610	TACGGAGGGTGCAAGCGTTATCCGGATTCACTGGGTTTAAAGGGTGCGTAGGTGGAGTGGTAAGTCAGTGGTGAAATCTC	7	25	57	121	53	25	11	9	6	9	2	24	29	11
OTU611	TACGGAGGGTGCAAGCGTTATCCGGAATCACTGGGTTTAAAGGGTGCGTAGGCGGTCTGATAAGTCAGTCGTGAAATCGC	71	16	9	33	0	6	21	11	27	8	15	47	59	9
OTU612	GACAGAGGGTGCAAACGTTGCTCGGAATCACTGGGCGTAAAGGGCGTGTAGGCGGGAAGGAAAGTCGGGCGTGAAATCCC	11	44	56	212	76	11	8	12	17	19	24	29	143	84
OTU613	TACGGAGGATCCAAGCGTTATCCGGATTTATTGGGTTTAAAGGGTGCGTAGGCGGTTTAATAAGTCAGTGGTGAAATCTT	0	4	126	16	2	7	17	6	179	5	1	2	33	39
OTU614	TACAGAGGCCTCAAGCGTTGTTCGGAATCACTGGGCGTAAAGGGTGCGTAGGCGGCGCGGAAAGTCAGGGGTGAAATCCC	79	71	49	13	11	15	10	15	77	11	26	165	53	10
OTU615	TACGGGGGGAGCAAGCGTTGTTCGGATTTACTGGGCGTAAAGGGCGCGTAGGCGGCCTCCGCAAGTCAGTTGTGAAATCT	113	7	28	125	34	16	16	14	35	162	512	96	85	63
OTU616	TACGTAGGGTGCGAGCGTTAATCGGAATTACTGGGCGTAAAGCGTGCGCAGGCGGTTCCATAAGACAGATGTGAAATCCC	16	92	287	164	394	203	315	203	148	329	122	55	227	236
OTU617	TACGAAGGACCCGAGCGTTATCCGGATTTATTGGGTTTAAAGGGTGCGTAGGCGTCCCTATAAGTTACGGTTGAAATCTC	53	7	12	10	16	10	9	4	38	43	119	28	126	36
OTU618	TACAGAGGGTGCGAGCGTTGTCCGGAATCACTGGGCGTAAAGGGCGCGTAGGCGGCTTGGTAAGTAGGGGGTGAAATCTT	24	42	39	15	55	21	22	27	107	46	24	55	113	35
OTU619	GACGTAGGGGGCCAGCGTTGCTCGGAATAACTGGGCGTAAAGGGTTCGTAGGCGGTGTGGCAAGTCGGGAGTGAAATCCT	1	2	18	0	37	28	51	27	6	148	352	6	126	21
OTU620	TACAGAGGTCTCAAGCGTTGTTCGGAATCACTGGGCGTAAAGGGTGCGTAGGCCGCACGGTAAGTCAGAGGTGAAATCCC	77	14	46	109	27	16	15	12	16	48	102	20	111	45
OTU621	TACGGAGGGTGCAAGCGTTAATCGGAATTACTGGGCGTAAAGCGTGCGTAGGCGGTTGGTTAAGTCAGATGTGAAAGCCC	0	5	9	15	149	57	37	43	2	133	147	6	49	76
OTU622	TACAGGGGTGGCAAGCGTTGTCCGGAATTACTGGGTGTAAAGGGTGCGTAGGCGGATCGGTAAGTCAGTGGTCAAATCCT	0	10	12	0	43	40	74	51	7	85	65	0	97	24
OTU623	CACGTAGGGACCAAGCGTTGTCCGGATTTATTGGGCGTAAAGAGCTCGTAGGCGGTTCAGTCAGTCGGGTGTGAAAACTT	10	45	32	36	19	27	29	22	82	45	29	55	70	21
OTU624	TACGGAGGGTGCAAGCGTTATCCGGAATCACTGGGTTTAAAGGGTGCGTAGGCGGATTATTAAGTCAGTGGTGAAATCTG	126	66	79	38	15	24	37	40	68	36	24	32	82	198
OTU625	TACGTAGGATCCGAGCGTTGTCCGGAATTACTGGGTGTAAAGGGCGTGTAGGTGGATTCCTAAGTCGGTGGTGAAAGCCT	0	14	25	9	276	74	81	42	18	132	33	2	73	75
OTU626	GACGTAGGGAGCGAGCGTTGTCCGGATTCATTGGGCGTAAAGCGCGCGTAGGCGGTTTGGTAAGTCGGATGTGAAATCCC	71	70	82	218	78	31	23	24	51	47	163	93	133	109
OTU627	CACGTAGGAGACGAGCGTTATCCGGATTTACTGGGTGTAAAGCGCGTGCAGGCGGTCGGGTAAGTTGGATGTGAAAGCTC	0	6	11	1	75	27	21	23	14	61	42	2	17	28
OTU628	TACGGAGGGTGCAAGCGTTGTTCGGAATTACTGGGCGTAAAGCGCGCGTAGGCGGTGTGTCAAGTCAGATGTGAAAGCCC	0	13	37	29	192	107	98	54	26	96	34	23	50	73
OTU629	CACGTAGGGGGCGAGCGTTGTCCGGATTTATTGGGCGTAAAGAGCTCGTAGGCGGTTTCGTAAGTCGGATGTGAAAACTC	30	39	37	52	20	14	10	8	46	46	45	82	78	20
OTU630	AACGAGAAGGGTAAGCGTTATTCGAATTGATTGGGCATAAAGGATACGTAGACGGAAAATTAACTAGAAACTTGAAAGCT	0	26	33	33	9	25	5	8	43	6	0	0	17	115
OTU631	TACAGAGGTCTCAAGCGTTGTTCGGATTCATTGGGCGTAAAGGGTGCGTAGGCGGCGAGGTAAGTCAGGTGTGAAATACC	0	16	7	0	18	9	5	10	52	23	39	52	76	23
OTU632	TACGGAGGGTGCAAGCGTTATTCGGATTTATTGGGCGTAAAGGGCGTGTAGGCGGTTTGAATAGTCAGGTGTGAAAGCCC	0	8	16	5	65	38	22	34	15	99	52	0	28	68
OTU633	TACGTAGGCAGCAAACGTTGTTCGGAGTTACTGGGCGTAAAGAGTGCGTAGGCGGTTTGCCAAGTTTGGTGTGAAATCTC	6	21	41	12	12	65	54	54	27	60	36	15	27	13
OTU634	CACGTAGGCACCAAGCGTTGTCCGGATTTATTGGGCGTAAAGAGCTCGTAGGCGGTTCAGTCAGTCGGCTGTGAAAACTC	355	0	0	0	0	0	0	0	97	40	47	200	57	17
OTU635	TACGGAGGGTGCAAGCGTTATCCGGATTCACTGGGTTTAAAGGGTGCGTAGGTGGCTTTGTAAGTCAGTGGTGAAATCTC	23	41	27	23	13	12	16	6	46	31	37	84	65	29
OTU636	TACGGGGGGAGCAAGCGTTGTTCGGATTTACTGGGCGTAAAGGGCGCGTAGGCGGTCAGCACAAGTCAGTTGTGAAATCT	92	3	11	101	14	10	12	6	25	56	274	18	57	21
OTU637	TACAGAGGGTGCAAGCGTTATCCGGAATTACTGGGTTTAAAGGGTGCGTAGGCGGTTCCATAAGTCTGTCGTGAAATACA	201	6	11	20	3	8	9	4	69	13	17	125	27	7
OTU638	TACGGAGGGTGCAAGCGTTAATCGGAATTACTGGGCGTAAAGCGCGCGTAGGCGGCTTGTTAAGTCGGATGTGAAATCCC	0	20	47	109	20	87	105	95	17	69	158	23	87	0
OTU639	TACAGGGGGGGCAAGCGTTGTTCGGAATTACTGGGCGTAAAGGGCTCGTAGGCGGCCAACTAAGTCCGACGTGAAATCCC	123	20	28	186	15	24	9	9	19	49	98	55	72	51
OTU640	TACAGAGGTGGCAAGCGTTGTTCGGAATTACTGGGCGTAAAGGGCGCGTAGGCGGTCTCATAAGTCCCGTGTGAAAGCCC	22	48	69	22	36	33	25	24	40	61	168	64	149	25
OTU641	TACGGAGGGTGCAAGCGTTATCCGGAATCACTGGGTTTAAAGGGTGCGTAGGTGGCTTGATAAGTCAGTGGTGAAAGCCC	7	12	28	7	15	14	20	20	27	55	71	13	111	8
OTU642	TACGAAGGGGGCTAGCGTTGTTCGGATTTACTGGGCGTAAAGCGTACGTAGGCGGATTGTTAAGTGAGAGGTGAAATCCC	322	2	1	1	0	0	0	0	4	0	1	19	0	9
OTU643	AACGTAGGAGGCAAGCGTTATCCGGATTTACTGGGCGTAAAGCGCGTGCAGGCGGTTCGGTAAGTCGGACGTGAAAGCTC	0	2	18	1	108	5	17	8	1	87	27	7	57	18
OTU644	TACGTAGGGAGCAAGCGTTGTCCGGAATCATTGGGCGTAAAGCGCGTGTAGGCGGTTACATAAGTCTGTTGTGAAAGTCG	6	32	40	87	13	16	15	15	30	6	12	11	30	33
OTU645	TACGTAGGGGGCGAGCGTTGCTCGGATTTACTGGGCGTAAAGAGCGCGTAGGCGGCCAGGGAAGTCTGGTGTGAAATCCC	15	3	3	3	1	7	8	6	4	101	372	7	37	0
OTU646	TACAGAGGTGGCAAGCGTTGTTCGGAATTACTGGGCGTAAAGGGCGCGTAGGCGGCCTGGTCAGTCCCGTGTGAAATCCC	27	44	35	124	163	47	56	49	35	194	362	52	157	81
OTU647	TACGGAGGGTGCGAGCGTTAATCGGAATTACTGGGCGTAAAGGGCGCGTAGGCGGTTTGGTAAGTCGGGTGTGAAAGCCC	29	8	17	231	34	16	19	11	12	70	53	57	60	69
OTU648	TACAGAGGGTGCGAGCGTTAATCGGAATTACTGGGCGTAAAGCGCACGTAGGCGGCTTCGTAAGTCGGATGTGAAATCCC	0	35	54	3	64	25	32	30	32	97	104	11	80	8
OTU649	TACGTAGGGGGCGAGCGTTGTTCGGATTTACTGGGCGTAAAGCGCGCGTAGGCGGCCTGATAAGTCGGATGTGAAACCCC	12	5	8	0	3	5	10	5	14	38	360	20	19	14
OTU650	TACGGAGGGTGCGAGCGTTATCCGGAATCACTGGGTTTAAAGGGTGCGTAGGTGGCTTAATAAGTCAGCTGTGAAATGTC	6	43	69	38	6	9	17	15	40	12	3	6	23	20
OTU651	TACGGAGGGTGCAAGCGTTATCCGGATTCACTGGGTTTAAAGGGTGCGTAGGCGGGCTTATAAGTCAGTGGTGAAAGCCC	9	34	48	41	30	25	23	15	13	26	14	10	47	37
OTU652	TACGGAGGGTGCAAGCGTTATCCGGAATCACTGGGTTTAAAGGGTGCGTAGGCGGTCTGATAAGTCAGTCGTGAAATCGC	0	56	36	5	2	11	66	25	25	35	26	0	20	10
OTU653	TACGGAGGGAGCTAGCGTTGTTCGGAATCACTGGGCGTAAAGCGCACGTAGGCGGCTATTCAAGTCGGGGGTGAAAGCCC	142	190	142	94	84	118	87	135	431	260	232	310	450	182
OTU654	TACGGAGGGGGCTAGCGTTGTTCGGAATTACTGGGCGTAAAGCGCACGTAGGCGGACCATCAAGTTGGGGGTGAAATCCC	5	79	79	285	37	13	20	10	39	11	38	21	55	69
OTU655	TACGAAGGTCCCGAGCGTTGTTCGGATTTACTGGGCGTAAAGAGTCTGTAGGCGGTAAAGTAAGTCAGGTGTGAAATCCC	7	72	66	12	27	43	39	29	38	31	28	49	53	34
OTU656	TACGAAGGGGGCTAGCGTTGTTCGGAATCACTGGGCGTAAAGGGCGCGTAGGCGGCGAAGTAAGTCAGGTGTGAAAGGCC	2	22	28	1	10	6	3	3	14	21	87	42	174	0
OTU657	TACGGGGGGGGCAAGCGTTGTTCGGAATTACTGGGCGTAAAGGGCGCGTAGGCGGCTCTTCAAGTCGGGTGTGAAATCTT	50	58	63	8	0	5	4	7	63	10	17	11	51	21
OTU658	TACAGAGGGTGCAAGCGTTGTCCGGAATTACTGGGCGTAAAGGGCGCGTAGGCGGTCCAATAAGTAGGGGGTGAAATCTC	8	27	31	46	28	27	49	30	45	34	21	12	44	25
OTU659	TACGGAGGGTGCAAGCGTTATCCGGAATCACTGGGTTTAAAGGGTGCGTAGGCGGTGGCGTAAGTCAGTCGTGAAATACT	69	55	73	38	18	31	67	33	147	66	79	126	85	27
OTU660	TACGGAGGGTGCGAGCGTTACCCGGATTTACTGGGTGTAAAGGGCGTGTAGGCGGTTTCTCAAGTCCGGTGCTAAAGACC	0	67	89	8	18	13	13	14	21	84	27	25	51	2
OTU661	TACGGAGGGGGCTAGCGTTGTTCGGAAATACTGGGCGTAAAGCGCACGTAGGCGGTGAAGTAAGTCAGAGGTGAAATCCC	61	40	31	33	4	12	15	16	91	9	30	179	49	31
OTU662	TACGGAGGGTGCAAGCGTTGTCCGGATTTATTGGGTTTAAAGGGTGCGTAGGCGGCCCGTTAAGTCAGTGGTGAAAGCCT	4	43	87	428	104	26	12	10	9	36	29	73	80	36
OTU663	TACGAAGGGTGCAAGCGTTACTCGGAATTACTGGGCGTAAAGCGTGCGTAGGCGGTTTGTTAAGTCTGATGTGAAAGCCC	20	3	6	68	46	12	6	6	8	18	23	96	41	23
OTU664	TACAGAGGATGCAAACGTTGCTCGGAATTACTGGGCGTAAAGCGCGCGCAGGTGGCCACATAAGTCGGGTGTGAAAGCCC	1	66	16	4	2	3	29	6	24	22	20	19	75	11
OTU665	TACGGAGGGTGCAAGCGTTGTCCGGATTTATTGGGTTTAAAGGGTGCGTAGGCGGCTATTTAAGTCAGCGGTGAAAGACT	0	48	72	11	17	9	19	8	22	9	46	9	51	11
OTU666	TACGGAGGGTGCAAGCGTTATCCGGAATCACTGGGTTTAAAGGGTGCGTAGGCGGTCTGATAAGTCAGTATTGAAAGGCT	22	42	9	11	0	3	3	1	115	11	20	8	26	21
OTU667	TACGGAGGGTGCGAGCGTTGTCCGGAATCACTGGGCGTAAAGGGCGCGTAGGCGGTTCGCTAAGTGGCTGGTGAAATCCC	4	46	68	126	25	9	12	4	40	22	67	51	87	50
OTU668	TACGAAGGGTGCAAGCGTTATCCGGATTCATTGGGTTTAAAGGGTGCGTAGGTGGGGCGATAAGTCAGTGGTGAAATCCT	17	75	119	32	47	26	25	15	147	145	93	19	80	74
OTU669	TACAGAGGGTGCGAGCGTTGTCCGGAATCACTGGGCGTAAAGGGCGCGTAGGCGGCTTGATAAGTAGGGGGTGAAATCTT	10	27	23	15	21	5	8	11	9	95	142	16	116	20
OTU670	TACGTAGGTGACGAGCGTTATCCGGATTTACTGGGCGTAAAGCGCTTGTAGGTGGCTTTGTAAGTTGGGCGTGAAAACTC	0	33	47	30	22	25	10	14	21	10	27	6	41	34
OTU671	TACAGAGGTGGCAAGCGTTGTTCGGAATTACTGGGCGTAAAGGGCGCGTAGGCGGTCTTGTCAGTCCCTTGTGAAATCCC	119	41	44	70	55	29	33	27	46	120	163	82	133	36
OTU672	TACAGAGGGTGCAAGCGTTGTTCGGAATTATTGGGCGTAAAGCGCGTGTAGGCGGCCTAGTAAGTTGGGTGTGAAAGCCC	0	10	21	1	315	8	16	15	8	50	58	0	25	47
OTU673	TACGTAGGGGGCAAGCGTTGTCCGGATTTATTGGGCGTAAAGAGCTCGTAGGTGGTTCGGTAAGTCGGATGTGAAATCTC	5	16	24	144	18	12	3	3	8	7	17	32	49	58
OTU674	TACGAAGGTGGCAAGCGTTGTTCGGATTTACTGGGCGTAAAGAGCACGTAGGCGGTTGGGTAAGCCTCTTGGGAAATCTC	0	57	78	123	88	32	30	23	63	48	55	6	44	47
OTU675	TACAGAGGTCCCAACCGTTGTTCGGATTCATTGGGCGTAAAGGGTGCGTAGGCGGCGGAGTAAGTCAGGTGTGAAATCTC	50	83	86	32	11	63	82	46	256	118	263	210	188	93
OTU676	TACGGAGGGTGCAAGCGTTATCCGGATTCACTGGGTTTAAAGGGTGCGTAGGTGGCTTTGTAAGTCAGTGGTGAAATCTT	32	40	14	22	28	40	32	17	54	18	16	59	28	25
OTU677	TACGGAGGGTGCGAGCGTTGTCCGGAATCACTGGGCGTAAAGGGTGCGTAGGCGGTCTGTTAAGCGTGCGGTGAAAGCCT	137	41	45	17	20	34	36	37	30	26	34	7	30	13
OTU678	TACGTAGGGTGCGAGCGTTAATCGGAATTACTGGGCGTAAAGCGTGCGCAGGCGGTTCGTTAAGTTCGATGTGAAAGCCC	50	102	123	72	383	136	148	128	32	345	65	14	161	109
OTU679	TACAGAGGGTGCAAACGTTGCTCGGAATTACTGGGCGTAAAGCGCGTGTAGGCGGTTCGTTAAGTCGTCTGTGAAAGCCC	0	39	19	7	25	28	31	25	18	44	8	0	35	20
OTU680	TACGTAGGGGGCGAGCGTTGTTCGGATTTACTGGGCGTAAAGAGCGCGTAGGCGGCCGGATAAGTCCGTTGTGAAATCCC	6	1	7	0	2	2	3	1	2	32	257	9	20	0
OTU681	TACGGAGGGTGCAAGCGTTATCCGGAATCACTGGGTTTAAAGGGTGCGTAGGCGGTCAGATAAGTCAGTTGTGAAATACC	9	49	46	38	23	39	56	39	36	21	35	32	107	62
OTU682	TACGAAGGGGGCTAGCGTTGTTCGGATTTACTGGGCGTAAAGCGCGCGTAGGCGGACGTTTAAGTCAGGGGTGAAATCCC	2	13	13	133	29	7	4	3	1	11	22	21	19	19
OTU683	TACAGAGGGTGCAAGCGTTAATCGGAATTACTGGGCGTAAAGGGTGTGTAGGTGGTTATGTAAGTTAGATGTGAAATCCC	40	41	19	20	5	11	7	7	165	1	14	79	28	10
OTU684	GACGAACTGTCCTAACGTTGTTCGGAATCACTGGGCTTAAAGGGCGCGTAGGCGGTCCGACAAGTCAGGGGTGAAATCCT	45	47	49	39	32	29	32	24	57	63	217	65	143	28
OTU685	TACGGAGGGTGCAAGCGTTGTTCGGATTTACTGGGCGTAAAGAGCGAGCAGGTGGGTCGGCAAGTCCTGTGTGCAATCTT	5	13	44	9	61	12	5	4	8	103	177	15	73	35
OTU686	TACGTAGGGTGCGAGCGTTAATCGGAATTACTGGGCGTAAAGGGTGCGCAGGCGGCGTCGCAAGTCAGGCGTGAAATCCC	310	4	8	4	0	1	0	3	21	1	11	35	3	7
OTU687	TACGGAGGGTGCAAGCGTTATCCGGATTCACTGGGTTTAAAGGGTGCGTAGGTGGGTTGGTAAGTCAGTGGTGAAATCTC	0	38	51	12	2	20	38	18	20	16	12	0	35	25
OTU688	TACGTAGGGTGCGAGCGTTGTCCGGAATTATTGGGCGTAAAGAGCTCGTAGGCGGTTTGTCACGTCTGCTGTGAAATCCC	6	25	42	202	34	2	7	6	6	14	18	93	27	14
OTU689	TACGGAGGGTGCAAGCGTTGTTCGGAATCACTGGGCGTAAAGGGCGCGTAGGCGGTCCCAAAAGTCTGATGTGAAAGCCC	0	7	25	9	70	22	31	13	13	58	61	4	81	104
OTU690	TACGAAGGGGGCTAGCGTTGCTCGGAATTACTGGGCGTAAAGGGCGCGTAGGCGGTTCTGTTAGTCAGGCGTGAAATTCC	201	8	0	6	3	1	0	1	20	0	1	43	7	6
OTU691	TACGGGGGGGACAAGCGTTGTTCGGATTTACTGGGCGTAAAGGGCGCGTAGGCGGGTCTTCAAGTTGGATGTGAAATCCG	7	4	5	5	111	6	10	4	7	45	34	5	43	31
OTU692	TACGTAGGGTGCGAGCGTTGTCCGGAATTACTGGGCGTAAAGAGCTCGTAGGTGGTTTGTCGCGTTGTTCGTGAAAACTC	33	119	162	570	119	53	33	33	62	34	107	199	157	161
OTU693	TACGGGGGGAGCAAGCGTTGTTCGGAATCACTGGGCGTAAAGGGAGTGTAGGCGGTTCGGTAAGTGGGATGTGAAATGCC	66	5	17	58	49	18	23	25	27	55	61	48	76	55
OTU694	TACGGAGGGGGCCAGCGTTGCTCGGAATTATTGGGCGTAAAGGGCGCGTAGGCGGTTCGGTAAGTTTGATGTGAAATCCC	2	19	31	26	43	14	33	15	11	106	166	11	44	63
OTU695	TACGGAGGATGCAAGCGTTATCCGGATTCATTGGGTTTAAAGGGTGCGTAGGCGGAATAATAAGTCAGTGGTGAAAGCCT	0	20	35	19	224	80	57	74	15	125	39	14	55	180
OTU696	TACGAAGGATTCGAGCGTTATCCGGATTTATTGGGTTTAAAGGGTGCGTAGGCGGACTGATAAGTCAGTGGTGAAAGCCT	5	23	19	13	21	6	12	5	37	25	17	2	116	60
OTU697	TACGAAGGGAGCTAGCGTTGTTCGGAATCACTGGGCGTAAAGCGCACGTAGGCGGATTTGCCAGTCAGGGGTGAAATCCC	18	17	26	69	26	25	2	10	20	20	37	103	32	51
OTU698	GACGTAGGGGGCGAGCGTTGTCCGGATTTATTGGGCGTAAAGAGCTCGTAGGCGGTTGCGTAAGTCGGATGTGAAAACTC	6	59	60	13	19	15	7	10	74	25	28	161	71	12
OTU699	TACGGAGGGGGCTAGCGTTGTTCGGAATTACTGGGCGTAAAGCGCACGTAGGCGGCTTGGAAAGTTGGAGGTGAAAGCCC	7	53	76	20	13	78	73	90	5	9	7	12	5	1
OTU700	TACGTAGGGGGCAAGCGTTGTCCGGATTTACTGGGTGTAAAGGGCGCGTAGGCGGGTTGGCAAGTCAGAGGTGAAATCCT	0	28	43	19	101	7	21	10	2	92	81	27	140	59
OTU701	TACGTAGGTGGCGAGCGTTGTCCGGATTTACTGGGCGTAAAGGGAGCGTAGGCGGATTTTTAAGTGAGATGTGAAATACT	1	33	40	9	38	63	30	29	50	18	52	9	69	7
OTU702	TACGTAGGTGTCAAGCGTTGTCCGGATTTATTGGGCGTAAAGCGCCCGCAGGCGGCTTGCCAAGTTCGATGTGAAATCTC	22	24	27	35	61	38	25	10	14	39	129	12	52	31
OTU703	TACGGAGGGTGCAAGCGTTGTTCGGAATTATTGGGCGTAAAGGGCGCGTAGGCGGTAGTGAAAGTCAGATGTGAAATCCT	0	6	12	0	75	5	22	17	4	84	8	0	9	61
OTU704	TACGAAGGGGGCTAGCGTTGTTCGGAATTACTGGGCGTAAAGCGCGCGCAGGCGGCTATCCAAGTCAGTGGTGAAAGCCC	7	33	37	31	17	58	31	31	56	34	31	62	19	17
OTU705	TACGAAGGGTGCGAGCGTTAATCGGAATTACTGGGCGTAAAGCGCGCGTAGGTGGTTTGGTAAGCGATATGTGAAAGCCC	92	20	21	6	2	11	5	4	22	12	4	69	52	10
OTU706	TACGGAGGGGGCTAGCGTTGTTCGGAAATACTGGGCGTAAAGCGCACGTAGGCGGCTCAGCAAGTCAGAGGTGAAATCCC	60	68	55	84	15	14	19	21	39	27	54	92	40	26
OTU707	TACAGAGGGTGCAAGCGTTGTTCGGAATTATTGGGCGTAAAGGGCGTGTAGGCGGTTTGTTAAGTCATGTGTAAAAGCCC	40	99	146	693	202	58	36	35	43	365	644	238	376	428
OTU708	TACGGGGGGTGCAAGCGTTGTTCGGAATCATTGGGCGTAAAGCGCGCGCAGGCGGCTTGGTAAGTCAGATGTGAAATCCC	0	2	8	2	62	17	10	10	2	62	6	1	3	79
OTU709	GACGGAGGATGCAAGTGTTATCCGGAATCACTGGGCGTAAAGCGTCTGTAGGTGGTTTGTTAAGTCAACTGTTAAATCTT	0	0	5	13	17	2	7	0	42	42	11	5	122	8
OTU710	TACGTAGGTGGCAAGCGTTGTCCGGATTTATTGGGTTTAAAGGGTGCGTAGGCGGTTTATTAAGTCAGTGGTGAAAGACG	0	48	41	123	19	32	46	31	14	19	26	16	28	14
OTU711	GACGGAGGGTGCAAGCGTTGTTCGGAATTACTGGGCGTAAAGCGTACGTAGGCGGTAGATTAAGTCGAATGTTAAAGCCT	28	25	33	30	8	6	22	9	3	8	20	9	52	24
OTU712	TACAGAGGGGGCTAGCGTTATTCGGAATTATTGGGCGTAAAGGGCGCGTAGGCGGCCATGCGTGTCTTCCGTGAAATCCC	49	26	50	157	41	20	13	10	18	55	158	86	57	90
OTU713	TACGGGGGGGGCAAGCGTTGTTCGGAATTACTGGGCGTAAAGGGCGCGTAGGCGGCCTGCTAAGTCACACGTGAAATCCC	39	18	27	86	32	18	6	13	16	60	82	46	91	45
OTU714	TACGGAGGGTGCGAACGTTAATCGGAATTACTGGGCGTAAAGCGCGCGTAGGCGGTTCGGTAAGTGGGATGTGAAAGCCC	11	70	83	81	39	49	56	40	32	31	24	39	112	100
OTU715	TACGGAGGATCCAAGCGTTATCCGGATTCATTGGGTTTAAAGGGTGCGTAGGCGGAACGATAAGTCAGTGGTGAAAGCCC	45	19	18	51	31	20	17	12	22	63	28	38	46	26
OTU716	TACAGAGGATGCAAGCGTTATCCGGAATGATTGGGCGTAAAGAGTCCGTAGGTGGTAATTCAAGTCTGTGGTTAAAGCGT	1	1	0	3	0	0	1	0	10	0	3	0	1	261
OTU717	TACGTAGGGTGCAAGCGTTAATCGGAATTACTGGGCGTAAAGCGTGCGCAGGCGGTTTCATAAGACAGATGTGAAAGCCC	74	4	6	3	0	1	3	4	94	5	10	11	20	46
OTU718	TACGGAGGATCCAAGCGTTGTCCGGATTTATTGGGTTTAAAGGGTGCGTAGGCGGGTTATTAAGTCAGTGGTGAAAGCCG	0	34	51	47	10	6	15	3	22	1	9	19	40	44
OTU719	TACGAAGGGGGCTAGCGTTGTTCGGATTTACTGGGCGTAAAGCGCGTGTAGGCGGGTCGTTAAGTTGGGGGTGAAATCCC	5	62	75	31	12	30	21	23	35	20	10	11	48	30
OTU720	TACGTAGGCAGCGAGCGTTGTTCGGAGTTACTGGGCGTAAAGAGTGCGTAGGCGGTTTTCTAAGTTTGGTGTGAAATCTC	10	22	48	203	33	6	12	3	10	14	13	16	17	22
OTU721	TACGAAGGTGGCAAGCGTTGTTCGGATTTACTGGGCGTAAAGGGAGCGTAGGCGGTTCGGTAAGCCCTCCGGGAAATCTC	2	35	38	131	20	16	21	8	7	81	287	20	81	115
OTU722	GACAGAGGGTGCAAACGTTGTTCGGAATTACTGGGCATAAAGAGCACGTAGGTGGTTCGCTAAGTCACGTGTGAAATCCC	8	20	31	35	34	20	20	16	13	37	115	19	115	28
OTU723	TACGTAGGGGGCGAGCGTTGTCCGGAATCATTGGGCGTAAAGAGCTCGTAGGCGGTTCAGTAAGTCGGCTGTGAAATTCC	5	23	30	329	32	3	2	5	4	18	23	24	23	49
OTU724	TACGGAGGGTGCAAGCGTTATCCGGAATCACTGGGTTTAAAGGGTGCGTAGGCGGTCTAATAAGTCAGTCGTGAAATCGC	92	75	130	51	42	47	82	49	84	73	22	57	92	24
OTU725	TACGTAGGGACCGAGCGTTGTCCGGATTCATTGGGCGTAAAGAGCTCGTAGGCGGCCACTCAAGTCGAATGTGAAACCTC	7	15	24	137	18	1	6	0	0	10	23	3	18	22
OTU726	AACGTAGGGGGCGAGCGTTATCCGGATTTACTGGGCGTAAAGCGCACGTAGGCGGTGCTGAAAGTTGGACGTTAAAGCTC	0	14	21	0	21	4	9	4	6	75	44	1	63	6
OTU727	TACGAAGGGGGCTAGCGTTGCTCGGAATCACTGGGCGTAAAGCGCACGTAGGCGGCTTTTTAAGTCAGGGGTGAAATCCT	103	157	224	497	243	148	92	92	204	258	358	540	296	195
OTU728	TACGGAGGGTGCGAGCGTTGTTCGGAATTATTGGGCGTAAAGCGCGTGTAGGCGGCTTCATAAGTCTGATGTGAAAGCCC	0	6	19	18	125	46	33	15	27	105	46	0	29	87
OTU729	TACGTAGGATCCGAGCGTTGTCCGGAATTACTGGGTGTAAAGGGTGCGTAGGCGGACTTGTGCGTCAGAGGTGAAATCCA	18	34	14	54	14	13	13	6	20	7	3	19	31	17
OTU730	GACGAAGGATCCAAGCGTTATCCGGATTCATTGGGTTTAAAGGGTGCGTAGGCGGATTTGTAAGTCAGTGGTGAAAGCCG	13	8	14	43	2	12	36	26	4	25	12	13	16	28
OTU731	AACGTAGGAGGCAAGCGTTATCCGGAGTTACTGGGCGTAAAGCGTGCGTAGGCGGATGGGTAAGTGGGTCGTGAAAGCGC	19	22	34	18	18	25	15	21	29	15	26	20	20	9
OTU732	TACGAAGGGGGCTAGCGTTGTTCGGAATCACTGGGCGTAAAGCGCACGTAGGCGGACTTTCAAGTCAGGGGTGAAATCCC	48	75	92	210	141	122	112	124	106	99	131	46	166	52
OTU733	TACAGAGGGTGCAAGCGTTATCCGGATTTACTGGGTTTAAAGGGTGCGTAGGCGGGATTTTAAGTCAGTGGTGAAAGCTC	61	35	30	38	3	43	26	12	56	35	33	162	87	7
OTU734	TACGGGGGGGGCAAGCGTTGTTCGGAATTACTGGGCGTAAAGGGCTCGTAGGTGGCCAACTAAGTCAGTTGTGAAATCCC	1	6	14	1	76	4	3	5	0	29	24	0	107	0
OTU735	TACGAAGGGGGCTAGCGTTGTTCGGAATTACTGGGCGTAAAGCGCGCGTAGGCGGTGATCTTTGTCAGAGGTGAAAGCCC	11	25	36	40	16	33	30	22	85	57	184	56	115	19
OTU736	TACGAAGGGGGCTAGCGTTACTCGGAATGACTGGGCGTAAAGGGCGCGTAGGCGGTTTGGTTTGTTAGGTGTGAAATTCC	46	14	7	31	5	7	11	11	26	6	6	43	26	28
OTU737	TACGGAGGGAGCTAGCGTTGTTCGGAATTACTGGGCGTAAAGCGTGCGTAGGCGGTTATTCAAGTCAGAGGTGAAAGCCT	2602	483	516	531	62	225	219	254	745	236	196	1003	734	375
OTU738	TACGGAGGGTGCGAGCGTTAATCGGAATTACTGGGCGTAAAGGGCGCGTAGGCGGCCGATCAAGTCAGATGTGAAAGCCC	0	0	152	1	30	21	29	15	24	9	21	0	22	52
OTU739	TACAGAGGTCTCGAGCGTTGTTCGGATTCATTGGGCGTAAAGGGTGCGCAGGTGGCCAGGTAAGTCGGATGTGAAATCCC	304	3	3	11	2	1	4	3	1	0	33	24	27	5
OTU740	TACGTAGGTGGCAAGCGTTATCCGGAATTATTGGGCGTAAAGCGCGCGCAGGCGGTCTCTTAAGTCTGATGTGAAAGCCC	78	197	318	401	215	49	36	36	40	94	341	81	124	256
OTU741	TACAGAGGTGGCAAGCGTTGTTCGGAATTACTGGGCGTAAAGGGCGCGTAGGCGGCCTTCTTAGTCGGACGTGAAATCCC	0	7	13	112	27	6	2	3	0	21	48	28	15	43
OTU742	TACGTAGGGAGCAAGCGTTGTCCGGAATCATTGGGCGTAAAGAGCGCGTAGGCGGCCCTGTAAGTCCGCTCTGAAAGTCA	14	27	22	174	38	12	8	8	5	17	46	36	38	27
OTU743	GACGAAGGATTCAAGCGTTGTCCGGATTTACTGGGTTTAAAGGGTGCGTAGGCGGAACTTTAAGTCAGTGGTGAAAGCTC	7	2	8	34	5	12	45	26	66	22	129	77	49	44
OTU744	TACAGAGGTGGCAAGCGTTGTTCGGAATTACTGGGCGTAAAGGGCGCGTAGGCGGCCTCTTTAGTCAGACGTGAAATCCC	142	40	60	223	29	23	11	5	39	40	73	93	58	83
OTU745	TACGTAGGCAGCAAACGTTGTTCGGAATTACTGGGCGTAAAGAGTGTGTAGGCGGTTTTGTAAGTTTGGTGTGAAATCTC	4	12	30	11	33	14	23	9	29	60	77	1	58	26
OTU746	TACGAAGGACCCGAGCGTTATCCGGATTTATTGGGTTTAAAGGGTGCGTAGGCGGACTTTCAAGTCAGTGGTGAAAGCCC	11	14	22	24	9	16	22	14	3	29	15	36	21	13
OTU747	TACGTAGGTGGCAAGCGTTATCCGGAATTATTGGGCGTAAAGGGTGCGTAGGCGGTTTATTAAGTCTATGGTGAAAGTGC	2	2	9	88	7	16	74	33	34	11	3	5	23	11
OTU748	TACAGAGGGTGCAAGCGTTGTTCGGAATTATTGGGCGTAAAGCGCGTGTAGGCGGCTTTGCAAGTCGGGTGTGAAAGCCC	37	49	45	209	78	36	30	16	38	82	94	99	60	76
OTU749	AACGAGAAGGGTAAGCGTTATTCGAATTGATTGGGCATAAAGGATACGTAGGTGGAAAATTAATTAGAAATAGAAAAGCT	5	22	33	25	5	2	5	4	99	18	3	0	37	2
OTU750	TACGAAGGGGGCTAGCGTTGTTCGGAATGACTGGGCGTAAAGGGCGCGTAGGCGGCGCATCAAGTCGGGCGTGAAAGCCC	0	30	40	9	23	23	20	33	11	21	20	2	32	4
OTU751	TACGAAGGGGGCTAGCGTTGTTCGGAATTACTGGGCGTAAAGGGCGCGTAGGCGGCTCTGTGCGTCGTGCGTGAAAGGCC	0	38	46	5	59	35	31	32	5	103	103	7	39	2
OTU752	TACGTAGGGGGCGAGCGTTGTCCGGAATTATTGGGCGTAAAGAGCTCGTAGGCGGCTTAGTAAGTCGGCGGTGAAATACC	85	1	3	45	5	7	6	6	4	48	145	44	52	8
OTU753	TACGGGGGGAACGAGCGTTGTTCGGATTTACTGGGCGTAAAGGGCACGCAGGCGGGGAGACAAGTCAGATGTGAAAACCC	0	4	13	2	138	16	30	22	4	68	12	0	35	21
OTU754	TACGGGGGGGGCGAGCGTTGTTCGGAATTACTGGGCGTAAAGGGCGCGTAGGCGGTTGGATAAGTCAGCTGTGAAAACCA	1	13	24	187	42	10	6	5	6	47	164	26	45	63
OTU755	TACGAAGGGGGCTAGCGTTGCTCGGAATCACTGGGCGTAAAGCGCACGTAGGCGGCTTTCTAAGTCAGGGGTGAAATCCT	11	14	32	330	36	3	5	3	10	15	19	72	21	45
OTU756	TACGAAGGTCCCAAGCGTTGTTCGGAATCACTGGGCGTAAAGGGAGCGTAGGCGGCGCGGTAAGTCAGATGTGAAATCCC	239	17	17	1	1	2	0	0	5	0	1	61	3	1
OTU757	TACAGAGGGGGCAAGCGTTATTCGGAATTATTGGGCGTAAAGGGCGCGTAGGCGGCTTTTCAAGTGACGGGTGAAATCCC	45	25	43	188	117	54	78	83	130	199	204	143	122	115
OTU758	TACAGAGGGTGCGAGCGTTAATCGGAATTACTGGGCGTAAAGCGCGCGTAGGTGGCTTGTTAAGTCGGATGTGAAAGCCC	14	9	16	16	5	4	6	7	29	22	219	16	93	14
OTU759	TACGGAGGGTGCGAGCGTTAATCGGAATTACTGGGCGTAAAGCGCACGTAGGCGGTTAGGTAAGTCGGATGTGAAAGCCC	2	67	104	82	159	35	43	26	64	141	399	70	384	121
OTU760	TACAGAGGGGGCAAGCGTTATTCGGAATTATTGGGCGTAAAGGGCGCGTAGGCGGCCTTGTAAGTCTTGGGTGAAATCCC	7	27	40	30	122	63	49	49	19	41	12	9	103	23
OTU761	TACGAAGGGGGCTAGCGTTGTTCGGAATTACTGGGCGTAAAGGGCGTGTAGGCGGTCCGCTAAGTCAGGTGTGAAAGGCC	3	12	15	17	39	9	5	11	9	51	86	15	60	9
OTU762	TACAGAGGTTGCAAGCGTTGTTCGGAATTATTGGGCGTAAAGCGCGTGTAGGCGGGATGATAAGTCGCGTGTGAAATCCC	0	4	50	54	41	13	29	8	10	14	1	0	1	29
OTU763	TACGGAGGGTGCGAGCGTTGTCCGGAATCACTGGGCGTAAAGGGCGCGTAGGCGGTCTGCTAAGCGTGTGGTGAAAGCTC	67	143	143	214	72	62	114	79	218	67	85	109	138	70
OTU764	TACGGAGGGGGCTAGCGTTGTTCGGAATTACTGGGCGTAAAGCGCGCGTAGGCGGCTTGACAAGTTGGAGGTGAAAGCCC	0	14	17	17	11	22	9	16	33	24	39	9	21	14
OTU765	TACGGGGGGAGCAAGCGTTGTTCGGAATTACTGGGCGTAAAGGGCGTGTAGGCGGCCTTGTAAGTCGGGGGTGAAATCCA	17	11	25	25	29	10	12	9	12	24	53	26	65	20
OTU766	TACGGAGGGGGCCAGCGTTGCTCGGAATCACTGGGCGTAAAGGGCTCGTAGGCGGTTTGATAAGTCCTGTGTGAAATCCC	6	10	14	35	40	12	21	8	15	69	133	12	101	25
OTU767	TACGTAGGGGGCAAGCGTTGTCCGGATTCATTGGGCGTAAAGAGCGTGTAGGCGGCCAGGTAGGTCGGTTGTGAAAACTG	15	39	57	300	56	13	9	7	5	23	60	35	52	69
OTU768	TACGGAGGGAGCAAGCGTTGTTCGGAATTACTGGGCGTAAAGCGCATGTAGGCGGCCCAACAAGTCGAATGTGAAATCCC	7	45	32	8	18	6	6	6	57	6	9	3	33	24
OTU769	GACAGAGGGTGCAAACGTTGTTCGGAATTACTGGGCGTAAAGCGCGTGTAGGCGGCGTAGCAAGTCGGGCGTGAAAGCCC	0	35	42	5	61	10	22	18	12	36	31	6	71	8
OTU770	TACGAAGGGGGCTAGCGTTGTTCGGAATTACTGGGCGTAAAGCGCGCGCAGGCGGTCTTTCAAGTCAGGGGTGAAAGCCC	10	60	47	48	10	13	8	14	85	20	42	51	45	22
OTU771	TACGAAGGGGGCTAGCGTTGTTCGGAATCACTGGGCGTAAAGCGCACGTAGGCGGATCGTTAAGTCGGGGGTGAAATCCC	15	38	60	127	44	21	11	13	26	28	81	74	71	68
OTU772	TACGTAGGGTGCGAGCGTTAATCGGAATTACTGGGCGTAAAGCGTGCGCAGGCGGTGCACTAAGCCAGACGTGAAAGCCC	47	76	89	9	7	4	4	8	47	25	12	69	36	24
OTU773	TACGAAGGGGGCTAGCGTTGTTCGGAATTACTGGGCGTAAAGCGCACGTAGGCGGACTTTTAAGTCAGGTGTGAAATCCC	15	79	64	37	6	46	43	39	149	16	17	39	50	12
OTU774	TACGAAGGGTGCAAACGTTGCTCGGAATTATTGGGCGTAAAGCGCACGTAGGCGGCTTTGCAAGTCGGAAGTGAAAGCCC	29	49	35	47	21	32	38	23	68	29	24	26	37	19
OTU775	TACGAAGGGGGCTAGCGTTGTTCGGAATTACTGGGCGTAAAGCGCACGTAGGCGGGTTGTTAAGTCAGGGGTGAAATCCC	25	128	183	252	116	72	42	40	177	141	254	143	372	186
OTU776	TACGGAGGGCGCAAGCGTTGTTCGGAATCATTGGGCGTAAAGCGCGTGTAGGCGGCCATTTAAGTCGGATGTGAAAGCCC	0	14	13	1	8	7	12	5	4	63	65	5	102	2
OTU777	TACAGAGGGGGCAAGCGTTATTCGGAATTATTGGGCGTAAAGGGCGCGTAGGCGGCTTGGCAAGTGGAAGGTGAAATCCC	23	5	7	15	8	0	4	3	13	57	177	8	12	21
OTU778	TACGTAGGGTGCGAGCGTTAATCGGAATTACTGGGCGTAAAGCGTGCGCAGGCGGTTCGAGAAGTCAGCTGTGAAAGCCC	46	16	27	33	56	13	12	13	64	85	27	27	82	67
OTU779	TACGGAGGGTGCAAGCGTTAATCGGAATTACTGGGCGTAAAGCGCGCGTAGGCGGCTTTGTAAGTCGGATGTGAAAGCCC	1	20	26	111	11	3	4	7	1	2	2	14	24	22
OTU780	TACGAAGGGAGCTAGCGTTGTTCGGAATCACTGGGCGTAAAGCGCACGTAGGCGGATTTGTTAGTGAGGGGTGAAATCCC	15	22	20	16	51	72	61	98	35	43	20	48	24	15
OTU781	TACGGAGGGTGCAAGCGTTATCCGGATTTACTGGGTTTAAAGGGTGCGTAGGCGGCTCTTTAAGTCAGTGGTGAAAGCCT	11	36	83	48	8	8	14	5	205	6	7	22	45	207
OTU782	TACAGAGGGTGCGAGCGTTGTCCGGAATCACTGGGCGTAAAGGGCGTGTAGGTGGCTTGGTAAGCCGCGTGTGAAATCCC	10	11	25	7	28	8	15	13	8	37	113	12	90	23
OTU783	TACGGAGGGTGCAAGCGTTATCCGGATTCACTGGGTTTAAAGGGTGCGTAGGCGGATTGGTAAGTCCGTGGTGAAATCCC	72	27	33	205	44	13	10	15	3	59	17	16	41	41
OTU784	TACGTAGGGGGCTAGCGTTGTCCGGAATCATTGGGCGTAAAGAGCGTGTAGGCGGCCCGGTAAGTCCGCTGTAAAAGTCA	4	19	40	147	20	11	1	9	11	7	24	14	19	67
OTU785	GACGAGCTCTCCAAACGTTATTCGGTATTACTGGGCTTAAAGAGTTCGTAGGCGGTCTTGTAGGTGAGGTGTGAAAGCCC	5	35	35	16	6	19	27	20	28	26	44	63	64	20
OTU786	AACGTAGGTACCGAGCGTTATCCGGATTTACTGGGCGTAAAGCGTGTTCAGGCGGTCTAGCAAGTCGGGCATGAAATCTC	29	25	32	12	58	38	27	25	28	68	46	20	65	18
OTU787	TACAGAGGGTGCAAGCGTTGTTCGGAATTACTGGGCGTAAAGCGCGTGTAGGCGGCGTTATAAGTCGGATGTGAAAGCCC	4	9	13	20	5	10	10	6	18	6	6	120	9	8
OTU788	GACGTAGGGTGCAAGCGTTGTCCGGATTTACTGGGCGTAAAGAGCGCGTAGGCGGTCTGTTAAGTGTGAAGTGAAATCTC	232	0	1	1	4	0	0	0	0	2	17	2	8	3
OTU789	GACGGAGGGTGCTAGCGTTGTTCGGAATCACTGGGCGTAAAGGGCGCGTAGGCGGCCAGGCAAGTCGGCTTGTGAAAGCC	0	10	18	188	22	11	3	5	1	22	82	5	31	40
OTU790	TACGTAGGGGGCAAGCGTTATCCGGAATTATTGGGCGTAAAGAGTACGTAGGTGGTCTTTTAAGCGCAGGGTTTAAGGCA	0	1	13	27	13	23	63	27	8	14	3	1	11	33
OTU791	TACGTAGGGTGCGAGCGTTAATCGGAATTACTGGGCGTAAAGCGTGCGCAGGCGGCTTCGCAAGTCAGACGTGAAATCCC	153	12	19	17	7	20	19	16	27	28	50	36	24	12
OTU792	TACGTAGGGTGCGAGCGTTAATCGGAATTACTGGGCGTAAAGCGTACGCAGGCGGCTTGGTAAGACAGGTGTGAAATCCC	4	22	24	0	44	9	21	15	33	63	173	22	127	8
OTU793	TACGGAGGGTGCAAGCGTTATCCGGATTCACTGGGTTTAAAGGGTGCGTAGGTGGGCAGGTAAGTCAGTGGTGAAATCTC	123	25	40	186	70	20	22	20	101	174	114	129	115	86
OTU794	TACGTAGGTGGCAAGCGTTGTCCGGATTTATTGGGTTTAAAGGGTGCGTAGGCGGCCCTGTAAGTCAGTGGTGAAATACT	6	26	30	38	37	13	11	12	10	6	13	10	79	34
OTU795	TACGGAGGGTGCAAGCGTTATCCGGATTCACTGGGTTTAAAGGGAGCGTAGGTGGGTTGGTAAGTCAGCGGTGAAATCCC	8	114	135	83	6	28	41	27	165	41	18	23	137	89
OTU796	TACGAAGGATTCGAGCGTTATCCGGATTTATTGGGTTTAAAGGGTGCGTAGGTGGATTAATAAGTCAGTGGTGAAAGCCC	182	45	69	7	4	17	29	14	24	4	6	12	20	29
OTU797	TACGGAGGGTGCAAGCGTTAATCGGAATTACTGGGCGTAAAGGGCACGCAGGTGGCTGAGAAAGTCGGATGTGAAAGCCC	3	25	24	27	35	7	8	4	15	23	39	23	30	34
OTU798	TACGTAGGGGGCTAGCGTTGTCCGGAATCATTGGGCGTAAAGCGCGTGTAGGCGGTCCGGTAAGTCCGCTGTGAAAGTCG	54	69	112	762	125	19	20	19	26	39	69	79	103	122
OTU799	TACAGAGGTGGCAAGCGTTGTTCGGAATTACTGGGCGTAAAGGGCGCGTAGGCGGTCGATTAAGTCCCGTGTGAAATCCC	20	13	18	7	41	30	26	32	13	50	39	8	41	15
OTU800	TACGTAGGGTGCAAGCGTTGTCCGGAATTATTGGGCGTAAAGAGCTCGTAGGCGGTTTGTCACGTCGGATGTGAAAACTC	18	82	72	91	26	88	82	67	205	60	74	50	99	28
OTU801	TACAGAGGGTGCAAGCGTTAATCGGAATTACTGGGCGTAAAGCGTGCGTAGGTGGTTTGTTAAGTCAGGCGTGAAATCCC	0	6	10	0	32	27	67	28	0	49	16	0	2	0
OTU802	TACAGAGGTGGCGAGCGTTATTCGGAATTATTGGGCGTAAAGGGCGCGTAGGCGGCCAAGTAAGTCCCGGGTGAAATCCC	0	9	16	2	39	13	17	13	7	49	30	4	47	4
OTU803	GACGAACTGTGCGAACGTTATTCGGAATCACTGGGCTTACAGGGTGCGTAGGCGGCTTGTTAAGTAGGGTGTGAAATCCC	3	46	39	16	21	24	19	26	21	34	103	20	58	16
OTU804	TACGTAGGTGGCAAGCGTTGTCCGGATTTACTGGGCGTAAAGGGCTTGTAGGCGGTTCGTTAAGTCCGGTGTGAAATCTC	18	6	9	8	6	4	3	7	4	77	105	37	177	10
OTU805	TACGTAGGGTGCAAGCGTTGTCCGGATTTATTGGGCGTAAAGAGCTCGTAGGCGGTTAGTCACGTCGGATGTGAAAACTC	11	20	18	26	22	9	17	5	47	17	21	31	48	44
OTU806	TACAGAGGGTGCGAGCGTTAATCGGATTTACTGGGCGTAAAGCGTGTGTAGGTGGCTTCCTAAGTCGGTTGTGAAATCCC	39	2	3	34	5	11	11	3	15	60	67	46	83	17
OTU807	TACGTAGGGGGCGAGCGTTGTCCGGATTTATTGGGCGTAAAGAGCTCGTAGGCGGTTCAGTAAGTCAGATGTGAAAACTC	130	6	0	6	0	2	0	1	13	0	2	107	5	20
OTU808	TACGAAGGGGGCTAGCGTTGTTCGGAATTACTGGGCGTAAAGCGCACGTAGGCGGATTGTTAAGTTAGGGGTGAAATCCC	21	30	50	243	51	71	46	65	53	39	38	94	60	57
OTU809	TACAGAGGGTGCAAGCGTTATCCGGAATCACTGGGTTTAAAGGGTGCGTAGGCGGTGTGATAAGTCTGTCGTGAAATGCT	0	0	0	0	0	0	0	0	0	4	8	225	5	0
OTU810	TACGTAGGGTGCGAGCGTTAATCGGAATTACTGGGCGTAAAGCGTGCGCAGGCGGTTCGTTAAGTTCGTTGTGAAAGCCC	8	56	58	163	50	51	37	31	28	30	25	50	68	74
OTU811	TACGTAGGGGGCGAACGTTGTCCGGATTTATTGGGCGTAAAGAGCTCGTAGGCGGCTCAACAAGTCGGCCGTGAAAACCC	18	3	5	0	11	9	4	4	6	26	133	25	186	9
OTU812	TACATACTGTGCGAACGTTATTCGGATTCACTGGGCTTAAAGGGTGCGTAGGCGGCTTGTTAAGTAGGGTGTGAAAGCCC	507	27	11	9	1	10	7	7	24	19	223	69	62	13
OTU813	TACGGAGGGTGCAAGCGTTATCCGGAATCATTGGGTTTAAAGGGTCCGCAGGCGGACATATAAGTCAGTGGTGAAAGCCC	1	18	29	22	2	11	7	13	120	33	50	13	20	13
OTU814	GACAGAGGTTGCAAACGTTGTTCGGAATCACTGGGCATAAAGCGCACGTAGGCGGTCTGTTAAGTCAGGTGTGAAAGCCC	27	19	30	37	54	22	30	25	37	58	85	16	70	40
OTU815	TACAGAGGTCTCAACCGTTGTTCGGATTCATTGGGCGTAAAGGGTGCGTAGGCGGTCTCGTAAGTCAGATGTGAAATCCC	22	31	26	9	9	0	11	6	41	4	28	63	31	18
OTU816	TACGTAGGGGGCTAGCGTTGTCCGGAATCATTGGGCGTAAAGAGCGCGTAGGCGGCCAGATAAGTCCGGTGTGAAAGTCA	30	51	47	419	64	31	21	15	22	88	221	60	79	94
OTU817	TACGGAGGGTGCAAGCGTTATCCGGATTTACTGGGTTTAAAGGGTGCGTAGGCGGACGATTAAGTTAGATGTGAAAGCTT	0	18	40	153	0	0	3	0	6	0	3	0	17	2
OTU818	TACGAAGGGTGCAAGCGTTAATCGGAATTACTGGGCGTAAAGCGTGCGTAGGCGGCCTGTTAAGTCTGCTGTGAAAGCCT	3	15	6	2	6	9	24	18	54	14	37	6	23	94
OTU819	TACGGGAGGGGCAAGCGTTATCCACCTTAACTGGGCGTAAAGTGTCTGTAGACGGTAAAATAAGTTCTGAGTTTAAATAT	0	0	1	3	7	6	8	9	77	3	0	0	1	238
OTU820	CACGTAGGAGGCGAGCGTTATCCGGATTTACTGGGCGTAAAGCGCGTGTAGGCGGTTTGGTTAGTTGGATGTGAAATCTC	4	17	29	3	45	13	25	15	0	50	18	4	42	15
OTU821	TACGAAGGACCCGAGCGTTATCCGGATTTATTGGGTTTAAAGGGTGCGTAGGCGGACTTGTAAGTCAGTGGTGAAATCCT	18	2	3	17	2	2	4	1	3	38	68	10	90	8
OTU822	GACGGAGGGTGCAAGCGTTGCTCGGAATCATTGGGCGTAAAGGGTGCGTAGGCGGCTTCTTAAGTCTGACGTGAAAGCCC	4	12	18	20	19	8	4	3	7	25	86	16	78	39
OTU823	TACGGAGGGTGCGAGCGTTGTTCGGAATCACTGGGCGTAAAGCGCGTGTAGGCGGTTTGGCAAGTCTGGTGTGAAAGCCC	0	12	8	0	4	8	8	6	1	22	151	3	59	0
OTU824	TACGTAGGATGCGAGCGTTGTCCGGAATCACTGGGTGTAAAGGGAGCGCAGGCGGGTCGGTAAGTCAGTGGTGAAATTCT	8	1	5	0	2	1	2	0	0	14	159	3	152	4
OTU825	TACGAAGGGGGCTAGCGTTGTTCGGAATTACTGGGCGTAAAGCGCACGTAGGCGGATCGATCAGTCAGGGGTGAAATCCC	30	27	42	106	31	39	26	23	63	30	36	99	47	35
OTU826	TACAGAGGGGGCAAGCGTTATTCGGAATTATTGGGCGTAAAGGGCGCGTAGGCGGTGTCTTAAGTGAGATGTGTAATCCC	1	4	18	9	30	8	22	12	16	11	5	2	7	174
OTU827	TACGGAGGGTGCGAGCGTTAATCGGAATTACTGGGCGTAAAGCGTGCGTAGGCGGCGCGTTAAGTCAGATGTGAAAGCCC	0	0	0	0	36	20	20	18	2	111	50	0	9	0
OTU828	TACGGAGGATCCAAGCGTTATCCGGATTTATTGGGTTTAAAGGGTGCGTAGGCGGACCTTTAAGTCAGTGGTGAAAGTTT	0	8	273	32	25	8	90	33	272	15	4	5	43	63
OTU829	TACGGAGGGTGCAAGCGTTATCCGGATTCACTGGGTTTAAAGGGAGCGTAGGCGGGCAAATAAGTCCGTGGTGAAAGCCC	4	108	176	45	12	28	58	37	32	12	32	31	100	37
OTU830	TACGGAGGGTGCAAGCGTTATCCGGAATCACTGGGTTTAAAGGGTGCGTAGGCGGCTTAATAAGTCAGTGGTGAAAGGCT	27	10	24	10	51	9	13	4	26	29	43	23	63	68
OTU831	TACGGGGGGAGCAAACGTTGTTCGGAATTACTGGGCGTAAAGGGCGCGTAGGCGGTCCTATAAGTGGTGTGTGAAATCCG	43	19	17	13	7	15	9	8	18	17	21	10	40	20
OTU832	TACGGAGGGGGCTAGCGTTGTTCGGAATTACTGGGCGTAAAGCGCACGTAGGCGGACCAGAAAGTTGGGGGTGAAATCCC	43	34	54	244	24	136	194	163	16	139	145	8	22	6
OTU833	TACGTAGGGGGCTAGCGTTGTCCGGATTTATTGGGCGTAAAGAGCGCGTAGGCGGCCGAGTAAGTCCGACGTGAAATCTG	11	31	44	302	37	19	6	7	9	36	115	60	55	82
OTU834	TACAGAGGGTGCAAGCGTTGTCCGGAATCACTGGGCGTAAAGGGCGCGTAGGCGGCCTGATAAGTAGGAGGTGAAATCCT	6	44	62	82	14	16	4	6	29	14	29	45	38	42
OTU835	TACGTAGGATCCAAGCGTTGTCCGGAATTACTGGGTGTAAAGGGCGTGTAGGTGGGCTTCTAAGTCGGTGGTGAAATCCT	15	17	35	26	16	8	13	9	18	59	125	37	98	63
OTU836	TACGTAGGCAGCGAGCGTTGTTCGGAGTTACTGGGCGTAAAGGGTGTGTAGGCGGTGCTCTAAGTGTGGTGTGAAATCTC	0	4	4	2	16	11	11	6	3	36	64	1	50	9
OTU837	TACGTAGGCAGCAAACGTTGTTCGGAGTTACTGGGCGTAAAGAGTGCGTAGGCGGTTCGCCAAGTTTGGTGTGAAATCTC	3	24	20	14	22	44	23	14	8	88	37	4	25	15
OTU838	TACGTAGGGTGCGAGCGTTGTCCGGAATTATTGGGCGTAAAGAGCTCGTAGGCGGCTCGTTGCGTCTTCGGTGAAAGCTC	4	34	38	13	8	11	6	3	35	8	7	11	31	8
OTU839	TACGTAGGTGGCAAGCGTTGTCCGGATTTACTGGGTTTAAAGGGTGCGTAGGCGGTTTGTTAAGTCAGTCGTTAAAGGCA	13	21	14	3	2	9	20	16	25	20	19	87	67	20
OTU840	TACAGAGGGTGCGAGCGTTATCCGGAATTACTGGGTTTAAAGGGTGCGTAGGCCGTTGGGCAAGTCTGTCGTGAAATGCT	102	0	0	2	0	1	1	1	0	0	3	189	24	0
OTU841	TACGAAGGGGGCTAGCGTTGCTCGGAATTACTGGGCGTAAAGGGAGCGTAGGCGGATAGTTTAGTCAGAGGTGAAAGCCC	32	33	42	60	17	47	37	38	52	7	11	116	33	13
OTU842	TACGGAGGGTGCAAGCGTTATCCGGAATCACTGGGTTTAAAGGGTGCGTAGGCGGCTTGATAAGTCAGAGGTGAAAGCTT	171	5	6	10	0	3	1	0	36	1	10	105	49	2
OTU843	TACGGAGGGAGCTAGCGTTGTTCGGATATACTGGGCGTAAAGCGCACGTAGGCGGCGCCGTAAGTCAGGGGTGAAATCCC	21	26	38	173	67	12	7	16	12	12	21	73	71	31
OTU844	TACGTAGGGTGCGAGCGTTAATCGGAATTACTGGGCGTAAAGGGTGCGCAGGCGGTTCTGTAAGTCAGATGTGAAATCCC	2	24	44	22	124	71	49	42	35	251	45	7	57	21
OTU845	TACGGAGGGTGCAAGCGTTGTTCGGAATCATTGGGCGTAAAGCGCGTGTAGGCGGTCTTATAAGTCTGGTGTGAAAGCCC	276	3	3	3	0	2	5	2	5	2	2	12	2	1
OTU846	TACAGAGGTCCCAAGCGTTGTTCGGATTCACTGGGCGTAAAGGGCGCGTAGGTGGCCGGGTAAGTTCGATGTGAAAGCTC	8	15	32	16	14	6	5	8	20	17	8	26	32	38
OTU847	AACGTAGGTACCGAGCGTTATCCGGATTTACTGGGCGTAAAGCGTGTTCAGGCGGCCTAGCAAGTCGGGCATGAAATCTC	5	14	15	9	21	8	12	8	14	40	54	10	66	9
OTU848	TACGGAGGGTGCAAGCGTTATTCGGAATTACTGGGCGTAAAGCGCGTGCAGGCGGGTGGATAAGTCTGATGTGAAAGCCC	0	2	12	1	68	14	10	7	3	86	60	0	9	13
OTU849	TACGGGGGGAACGAGCGTTGTTCGGATTTACTGGGCGTAAAGGGCACGCAGGCGGGAAAGCAAGTCAGGTGTGAAATCTC	1	1	8	0	57	1	1	2	4	53	68	6	38	15
OTU850	AACGTAGGAGGCAAGCGTTATCCGGATTCACTGGGCGTAAAGCGCGTGCAGGCGGTTCGGTAAGTTGGGCGTGAAATCTC	7	17	27	6	62	12	20	15	13	49	18	8	70	23
OTU851	GACGAAGGATGCAAGCGTTATCCGGATTCATTGGGTTTAAAGGGTGCGTAGGCGGCCCGGTAAGTCAGTGGTGAAATCTC	47	17	15	17	33	3	5	4	8	13	12	22	45	38
OTU852	TACGTAGGCAGCAAACGTTGTTCGGAATTACTGGGCGTAAAGAGTGTGTAGGCGGTCTTGTAAGTTTGGTGTGAAATCTC	0	17	44	13	43	20	24	16	16	57	27	1	40	11
OTU853	TACGGAGGGTGCAAGCGTTATTCGGATTTATTGGGCGTAAAGGGCGTGTAGGTGGTCTGATAAGTCAGGTGTGAAAGCCC	0	1	11	0	26	9	8	16	5	48	45	8	11	25
OTU854	TACAGAGGGTGCAAGCGTTGTTCGGAATTATTGGGCGTAAAGCGCGTGTAGGCGGTCTCGCAAGTCGGATGTGAAAGCCC	2	22	60	7	86	41	91	64	37	63	12	12	19	101
OTU855	TACGTAGGGGGCGAGCGTTGTCCGAAGTTACTGGGCGTAAAGCGCGCGTAGGCGGTTTTTTAAGTCTGGGGTGAAAGGTT	45	35	18	25	0	6	21	5	15	7	25	19	24	8
OTU856	TACGGAGGGTGCGAGCGTTGTTCGGAATCACTGGGCGTAAAGCGCGTGTAGGCGGCCCACTAAGTCTGATGTGAAAGCCC	7	11	14	66	20	11	7	3	5	37	135	31	57	47
OTU857	TACAGAGGTCCCAAGCGTTGTTCGGATTCACTGGGCGTAAAGGGTGCGTAGGCGGTTGGATAAGTCTGATGTGAAATCTT	3	99	138	105	195	50	87	53	75	111	108	37	144	80
OTU858	TACGGAGGGTGCAAACGTTGCTCGGAATCATTGGGCGTAAAGCGCGCGTAGGCGGCGAGGCAAGTTGGATGTGAAAGCCC	1	18	24	38	11	11	12	7	16	7	46	34	27	18
OTU859	TACGTAGGGTGCAGGCGTTAATCGGAATTACTGGGCGTAAAGCGTGCGCAGGCGGCTCTTTAAGTCAGATGTGAAAGCCC	28	26	81	239	39	16	12	4	33	52	233	102	112	76
OTU860	TACGGGAGGGGCAAGCGTTATTCGTCATGACTGGGCGTAAAGAGTCCGTAGACTGTAAAGTAAGTTATTAGTTAAACTTT	91	18	36	4	3	0	0	0	3	0	0	134	0	2
OTU861	TACGGAGGGGGCTAGCGTTGTTCGGAATTACTGGGCGTAAAGCGCACGTAGGCGGCTTTGTAAGTTAGAGGTGAAAGCCC	10	6	11	98	23	6	15	9	3	19	25	16	21	8
OTU862	GACAGAGGTGGCAAGCGTTGCTCGGAGTTACTGGGCATAAAGGGCGCGTAGGCGGTCGTGCACGTCGAGGGTGAAATCCC	2	3	7	8	30	5	12	5	9	19	66	1	39	10
OTU863	TACGTAGGTTGCGAGCGTTATCCGGATTCATTGGGCGTAAAGAGCTTGTAGGTGGCTATGTAAGTTGGACGTGAAAACTC	3	5	12	6	129	35	30	29	16	95	12	1	56	58
OTU864	TACAGAGGGTGCAAGCGTTGTTCGGAATTATTGGGCGTAAAGCGCGTGTAGGCGGCTTAGCAAGTCGGGCGTGAAAGCCC	4	28	41	55	25	25	25	13	12	35	51	16	70	21
OTU865	GACAGAGGGTGCAAACGTTGTTCGGAATTACTGGGCGTAAAGCGCGTGTAGGCGGCTATGCAAGTCGGATGTGAAAGCCC	1	14	24	86	26	8	4	9	6	15	58	40	12	48
OTU866	GACAGAGGTTGCAAACGTTGTTCGGAATTACTGGGCATAAAGCGCACGTAGGCGGTCCGTTAAGTCATGTGTGAAATCCC	4	78	90	44	19	19	42	23	48	43	37	20	56	29
OTU867	TACAGAGGGTGCGAGCGTTGTCCGGAATCACTGGGCGTAAAGGGCGCGTAGGTGGCTGGGGAAGCGTGTGGTGAAAGCCC	237	2	1	7	22	3	5	12	24	8	3	18	16	16
OTU868	TACAGAGGGTGCAAGCGTTATCCGGAATCACTGGGTTTAAAGGGTGCGTAGGCGGTCAGATAAGTCTGTCGTGAAATACT	60	49	52	29	0	12	10	3	37	1	19	57	47	16
OTU869	TACAGAGGTCTCAACCGTTGTTCGGATTTATTGGGCGTAAAGGGTGCGTAGGTGGTCGTGTAAGTCGGGTGTGAAATCCT	200	1	1	0	0	0	0	0	4	0	1	5	0	0
OTU870	TACGTAGGGAGCAAGCGTTGTCCGGATTTATTGGGCGTAAAGAGCTCGTAGGCGGTTCCGTAAGTCGAGTGTGAAAAATC	1	70	36	20	19	10	27	23	68	31	40	12	47	30
OTU871	TACGAAGGGGGCTAGCGTTGTTCGGAATTACTGGGCGTAAAGCGCACGTAGGCGGATGTGCCAGTCAGGGGTGAAATCCC	21	38	42	5	44	38	33	29	114	61	60	252	89	9
OTU872	GACGGAAGGTGCAAGCGTTGCTCGGAATCACTGGGCGTAAAGGGTGCGTAGGCGGCTTGGTGGGTCTGGTGTGAAAGCCC	3	16	13	123	10	15	7	6	21	26	76	19	29	24
OTU873	TACGTAGGGTGCAAGCATTGTCCGGATTTATTGGGCGTAAAGAGCTCGTAGGCGGCTTGTCACGTCGGATGTGAAAACTC	2	14	18	16	10	16	32	14	19	11	21	4	19	19
OTU874	TACGTAGGGTGCGAGCGTTAATCGGAATTACTGGGCGTAAAGCGTGCGCAGGCGGTTTTGTAAGACAGGCGTGAAATCCC	3	8	10	16	1	4	5	5	50	3	7	67	20	8
OTU875	CACGTAGGAGACTAGCGTTATTCGGATTTACTGGGCGTAAAGCGCGTGCAGGCGGTTCGGTTAGTTGGATGTGAAAGCTC	0	0	2	0	63	12	22	13	1	45	14	8	6	34
OTU876	TACGTAGGGGGCAAGCGTTGTCCGGATTTATTGGGCGTAAAGAGCTCGTAGGCGGTTCGACAAGCCGACGGTGAAATCTC	15	6	2	6	5	8	4	5	7	21	88	24	68	8
OTU877	TACGGAGGGTGCAAGCGTTATCCGGAATCACTGGGTTTAAAGGGTGCGTAGGCGGTTTTATAAGTCAGCGGTGAAAGCGG	1	34	59	9	4	15	8	6	36	6	3	2	9	21
OTU878	TACGGAGGGAGCTAGCGTTGTTCGGAATTACTGGGCGTAAAGCGCACGTAGGCGGCTATTCAAGTCAGAGGTGAAAGCCC	4	31	32	28	9	10	7	11	17	9	5	3	12	67
OTU879	TACGTAGGGGGCAAGCGTTGTCCGGATTTACTGGGTGTAAAGGGCGCGCAGGCGGGTTTGCAAGTCAGTGGTGAAAGCCT	0	10	5	6	78	12	10	15	2	22	13	2	7	15
OTU880	TACGTAGGGTGCGAGCGTTAATCGGAATTACTGGGCGTAAAGCGTGCGCAGGCGGCTTTGTAAGACAGGTGTGAAATCCC	0	3	6	0	27	4	16	8	3	109	26	0	11	16
OTU881	CACGTAGGGAGCGAGCGTTGTCCGGATTTATTGGGCGTAAAGAGCTCGTAGGTGGTTCCGTCAGTCGGATGTGAAAACTC	24	41	33	7	0	0	0	0	42	7	22	4	39	6
OTU882	TACGGAGGGTGCAAGCGTTATCCGGATTCACTGGGTTTAAAGGGTGCGTAGGCGGACAGGTAAGTCAGTGGTGAAATCTC	6	45	103	278	65	8	13	12	21	29	18	64	58	107
OTU883	GACGGAAGGTGCAAGCGTTGCTCGGAATCACTGGGCGTAAAGGGTGCGTAGGCGGCTGTGTAAGTCTGGCGTGAAAGCCC	9	17	13	33	13	7	8	5	9	12	61	18	112	20
OTU884	GACGGAGGGTGCAAGCGTTATTCGGATTTATTGGGCGTAAAGAGCGTGTAGGCGGCCGGTCAAGCCAGATGTGAAAGCCC	0	5	32	2	49	27	22	20	5	41	38	13	54	58
OTU885	TACATAGGGTGCAAGCGTTGTCCGGAATTATTGGGCGTAAAGAGCTCGTAGGTGGTTCGTCACGTCGGATGTGAAAATCT	410	0	3	0	0	7	4	2	6	3	4	32	0	0
OTU886	TACGGGGGGGACAAGCGTTGTTCGGATTTATTGGGCGTAAAGGGCGCGTAGGCGGGCCCACAAGTCGGATGTGAAAACCA	4	8	8	3	8	20	29	24	19	30	14	4	19	11
OTU887	CACGTAGGAGACGAGCGTTATCCGGATTTACTGGGTGTAAAGCGCGTGCAGGCGGTTTGTTAAGTTGGATGTGAAAGCTC	0	3	12	2	34	40	40	35	4	32	7	0	12	23
OTU888	TACGTAGGGTGCGAGCGTTAATCGGAATTACTGGGCGTAAAGCGTGCGCAGGCGGTTGTGCAAGACAGGCGTGAAATCCC	1	38	101	134	41	84	113	81	127	42	18	3	61	47
OTU889	GACAGAGGGGGCAAGCGTTGCTCGGAATCACTGGGCGTAAAGGGCGCGTAGGCGGGATGGCAAGTCGGTCGTGAAATCCC	32	16	16	31	26	10	9	6	23	35	234	32	59	44
OTU890	TACAGAGGGTGCAAGCGTTGTTCGGAATTATTGGGCGTAAAGCGCGTGTAGGCGGTCTGCCAAGTCGGGTGTGAAAGCCC	0	0	5	2	110	6	2	3	15	13	5	0	3	38
OTU891	TACAGAGGGTGCGAGCGTTGTCCGGAATCACTGGGCGTAAAGGGCGCGTAGGCGGCTCGGTAAGCGTGTGGTGAAAGCCC	10	27	39	20	41	47	59	46	24	22	49	21	37	8
OTU892	TACGTAGGGTGCAAGCGTTGTCCGGAATTATTGGGCGTAAAGGGCTCGTAGGCGGTCCATCGCGTCGGGAGTGAAAAGCT	5	25	48	134	21	5	2	1	10	0	5	43	39	14
OTU893	TACAGAGGTCCCAAGCGTTGTTCGGATTCACTGGGCGTAAAGGGTGCGTAGGTGGTCGGGTAAGTCTGATGTGAAATCTC	11	46	62	127	56	11	12	5	17	37	72	18	105	76
OTU894	TACGAAGGGGGCGAGCGTTGTTCGGAGTTACTGGGCGTAAAGGGCGCGTAGGCGGCGCTCCAAGTTAGGCGTGAAAGCCC	10	41	63	45	37	32	32	24	65	80	204	20	101	31
OTU895	GACAGAGGGTGCAAACGTTGTTCGGAATTACTGGGCGTAAAGCGCGTGTAGGCGGCTCGGCAAGTCGGATGTGAAAGCCC	4	28	22	44	20	34	23	21	31	26	12	21	15	29
OTU896	TACGTAGGGTGCAAGCGTTGTCCGGATTCATTGGGCGTAAAGAGCTCGTAGGCGGTTCAGTAAGTCGGGTGTGAAATCTC	181	5	1	5	0	3	1	4	15	7	6	54	42	4
OTU897	CACGTACTGTGCGAACGTTATTCGGAATCACTGGGCTTAAAGGGTGCGTAGGCGGCGATTCAAGTCAGATGTGAAATGCC	29	78	59	16	24	20	37	19	48	29	60	39	28	16
OTU898	TACGAAGGGTGCAAGCGTTATCCGGATTCATTGGGTTTAAAGGGTGCGTAGGCGGAGCGTTAAGTCAGTGGTGAAATCCC	23	14	21	17	2	11	10	6	30	76	19	17	43	20
OTU899	AACGTAGGAGGCGAGCGTTATCCGGATTTACTGGGTGTAAAGCGCGTGCAGGCGGACGGGTAAGTTGGGTGTAAAAGCTC	1	8	9	0	52	18	12	23	1	76	46	4	30	33
OTU900	TACGTAGGGGGCAAACGTTGTCCGGATTTACTGGGTGTAAAGGGTGCTCAGGCGGTTTAGTAAGTTAGAAGTGAAATCCT	1	12	22	6	56	17	13	15	2	131	59	5	26	26
OTU901	GACGGAGGGTGCAAACGTTGTTCGGAATCACTGGGCGTAAAGGGCGCGTAGGCGGACTTGTAAGTCGGGAGTGAAAACTC	13	5	13	98	17	9	5	5	1	36	78	7	20	14
OTU902	CACGTATGGGGCAAGCGTTGTTCGGAATCACTGGGCGTAAAGGGCGTGTAGGCGGTTCGAAAAGCCCGGCGTGAAAGGTG	0	2	4	1	57	13	15	9	2	61	28	9	15	32
OTU903	TACGAAGGGTGCAAGCGTTAATCGGAATTACTGGGCGTAAAGCGTGCGTAGATGGTTCACTCAGTCGGATGTGAAAGCCC	0	15	7	21	96	11	15	3	7	7	18	0	24	4
OTU904	TACGGAGGATCCAAGCGTTATCCGGATTTATTGGGTTTAAAGGGTGCGTAGGCGGCCTATTAAGTCAGGGGTGAAAGACG	12	17	45	30	14	11	16	22	71	16	10	29	20	5
OTU905	TACGGAGGGTGCAAGCGTTATCCGGATTCACTGGGTTTAAAGGGTGCGTAGGTGGGCTAGTAAGTCAGTGGTGAAATCTC	2	59	81	26	12	3	10	13	17	4	1	17	19	8
OTU906	TACAGAGGGTGCAAGCGTTAATCGGAATTACTGGGCGTAAAGCGCGCGTAGGCGGTTGCGTAAGTTGGAGGTGAAATCCC	0	5	4	8	9	15	73	23	0	5	37	28	11	1
OTU907	TACGTAGGTGGCAAGCGTTGTCCGGATTTATTGGGCGTAAAGCGCGCGCAGGCGGTTCGTAACGTCCGAGGTGAAATCTC	63	12	28	16	33	8	6	8	23	36	70	73	103	25
OTU908	TACGTAGGTGGCAAGCGTTGTCCGGATTTACTGGGCGTAAAGGGAGCGTAGGTGGATATTTAAGTGGGATGTGAAATACT	10	24	21	34	30	15	17	8	17	11	76	21	40	20
OTU909	TACGTAGGACCCGAGCGTTGTCCGGATTTACTGGGTATAAAGGGTGCGTAGGCGGCCTTGTGCGTCAGAGGTGAAATATC	24	5	7	15	11	8	15	18	3	12	21	7	24	24
OTU910	AACGTAGGTGGCGAGCGTTATCCGGATTTACTGGGCGTAAAGCGCGTTTAGGCGGTTTGGCAAGTCGGGCATGAAATCTC	0	3	4	2	7	4	4	6	2	40	160	2	40	4
OTU911	TACAGAGGGTGCAAGCGTTGTTCGGAATTACTGGGCGTAAAGCGCGTGTAGGCGGCAATGTAAGTCGGATGTGAAAGCCC	5	2	13	2	231	1	4	4	1	22	1	0	28	3
OTU912	CACGTAGGGTGCGAGCGTTGTCCGGAATTATTGGGCGTAAAGAGCTCGTAGGCGGTGTGTCGCGTCGGCCGTGAAAACCT	11	30	37	181	33	4	3	7	11	3	27	23	41	36
OTU913	GACGTAGGGAGCAAGCGTTGTCCGGAATTACTGGGCGTAAAGAGCTCGTAGGCGGGATTGTAAGTCTGAAAGTAAATCTC	2	26	25	7	10	16	12	18	60	7	0	0	12	22
OTU914	TACGTAGGCAGCAAGCGTTGTTCGGAATTACTGGGCGTAAAGAGTGTGTAGGCGGTGTCGTAAGTTTGGCGTGAAATCTC	180	25	22	11	3	21	15	11	52	15	23	27	34	23
OTU915	TACAGAGGGTGCGAGCGTTGTCCGGAATCACTGGGCGTAAAGGGCGCGTAGGCGGTTTTGTAAGTTGGGGGTGAAATGCT	8	39	36	23	9	16	27	6	19	7	9	3	26	11
OTU916	TACAGAGGGTGCAAGCGTTAATCGGAATTACTGGGCGTAAAGGGCGCGTAGGCGGTTTGTTAAGTCGGATGTGAAATCCC	17	1	0	0	0	1	0	0	0	21	0	253	0	0
OTU917	TACAGAGGGTGCGAGCGTTAATCGGAATTACTGGGCGTAAAGCGCACGTAGGCGGCTTCGTAAGTCGGATGTGAAATCCC	0	9	20	1	169	23	30	23	10	96	17	0	12	47
OTU918	TACAGAGAGTGCAAACGTTGTTCGGAATTACTGGGCTTAAAGCGCACGTAGGCGGTGTCGTAAGTGTTTGGTGAAATCCC	0	64	60	44	64	13	24	17	37	49	55	37	57	49
OTU919	TACGTAGGGGGCGAGCGTTGTCCGGAATCATTGGGCGTAAAGAGCTCGTAGGCGGTTCAGCAAGTCGTTTGTGAAAGTCC	13	18	22	82	8	3	4	5	10	16	19	63	32	37
OTU920	TACGGAGGGCGCAAGCGTTGTTCGGAATCATTGGGCGTAAAGCGCGTGTAGGCGGCTTGGCAAGTCGGGTGTGAAATCCC	10	14	23	26	31	10	11	8	22	57	207	45	114	62
OTU921	TACGGAGGGTGCAAGCGTTGTTCGGAATCACTGGGCGTAAAGGGCGTGTAGGCGGTCTGTTAAGTCTGGTGTGAAATCCC	7	6	17	47	17	12	10	2	13	60	119	44	50	30
OTU922	TACAGGGGGCGCGAGCGTTGCTCGGAATTACTGGGCGTAAAGCGTACGCAGGCGGACCGCATAGTCGATTGTGAAATCCC	10	3	4	9	39	10	25	7	11	16	15	18	12	12
OTU923	TACGGAGGGGGCGAGTGTTGTTCGGAATTACTGGGCGTAAAGGGCGCGCAGGCGGCTTGGCAAGTCGAGTGTGAAATCCC	2	13	30	231	32	13	3	2	6	33	152	103	35	114
OTU924	TACAGAGGGTGCAAGCGTTATCCGGATTTACTGGGTTTAAAGGGTGCGTAGGCGGTTTGATAAGTCAGAGGTGAAAGTTA	62	14	29	5	1	12	7	3	97	46	24	30	88	54
OTU925	TACAGAGGTGGCAAGCGTTGTTCGGAATTACTGGGCGTAAAGGGCGCGTAGGCGGCCTACTAAGTCAGACGTGAAATCCC	219	168	206	598	135	124	116	96	242	406	566	381	398	254
OTU926	TACGGAGGGTGCAAGCGTTATTCGGAATTACTGGGCGTAAAGCGCGTGTAGGCGGGAAAGCAAGTCTGATGTGAAAGCCC	0	4	8	3	56	18	13	12	1	83	120	2	25	20
OTU927	TACGGGAGGGGCAAGCGTTATCCACCATAACTGGGCGTAAAGTGTCTGTAGACAGTCGAATAAGTTCTGGGTTTAAATAT	0	28	23	39	8	4	11	12	50	10	0	1	18	50
OTU928	TACGGGGGGGGCAAGCGTTGTTCGGAATTACTGGGCGTAAAGGGCGCGTAGGCGGTTGGATAAGTTGGTGGTGAAAACCT	0	12	20	5	16	14	10	12	9	28	100	19	58	32
OTU929	TACGTAGGGTGCGAGCGTTAATCGGAATTACTGGGCGTAAAGCGTGCGTAGGCGGTCTCGCAAGCTGGGTGTGAAATCCC	2	11	14	1	12	3	6	4	1	36	98	3	15	7
OTU930	TACGGAGGGTGCAAGCGTTATCCGGAATCACTGGGTTTAAAGGGTGCGTAGGCTGTTTGATAAGTCAGTTGTGAAATACC	0	31	56	19	32	37	54	26	27	42	28	7	51	55
OTU931	CACGTAGGCACCAAGCGTTGTCCGGATTTATTGGGCGTAAAGAGCTCGTAGGCGGTTCAGTAAGTCGGGTGTGAAAACTC	6	18	19	28	15	4	3	3	5	9	10	27	38	26
OTU932	TACGGAGGGTGCAAGCGTTAATCGGAATTACTGGGCGTAAAGCGCGCGTAGGCGGTCTTGTAAGTCGGATGTGAAATCCC	3	7	18	2	8	10	14	7	8	8	77	2	22	6
OTU933	TACGGGGGGAGCAAACGTTGTTCGGAATCACTGGGCGTAAAGGGCGCGTAGGCGGCTTTATAAGTGAGGTGTTAAATCCT	12	6	5	8	42	17	19	12	9	59	124	6	95	28
OTU934	TACAGAGGGTGCAAGCGTTATCCGGAATCACTGGGTTTAAAGGGTGCGTAGGCGGGATTATAAGTCAGAGGTGAAATCTC	122	11	16	12	7	25	33	29	33	6	6	24	18	9
OTU935	TACGAGAGGCCCAAACGTTATTCGGATTTACTGGGCTTAAAGAGTTCGTAGGCGGCGCGGAAAGTAGGGTGTGAAAGCCC	7	33	60	44	39	26	16	25	14	67	121	30	96	27
OTU936	TACGGAGGGTGCAAGCGTTATCCGGATTCACTGGGTTTAAAGGGAGCGTAGGTGGGCTTGTAAGTCAGTGGTGAAATCTC	6	53	99	37	88	70	64	82	181	32	20	65	46	65
OTU937	GACAGAGGGTGCAAACGTTGTTCGGAATTACTGGGCATAAAGCGCACGTAGGTGGTCCGCTAAGTCGCGTGTGAAATCCC	2	22	21	19	20	7	6	3	11	31	35	2	32	12
OTU938	TACAGAGAGTGCAAACGTTGTTCGGAATCACTGGGCTTAAAGCGCACGTAGGCGGCATCGTAAGTGTCGGGTGAAATCCC	24	25	28	27	24	11	9	4	16	14	85	11	57	27
OTU939	TACGAAGGGGGCTAGCGTTGCTCGGAATCACTGGGCGTAAAGGGCGCGTAGGCGGACTCTTAAGTCGGGGGTGAAAGCCC	15	13	22	71	18	18	14	13	16	4	19	31	20	15
OTU940	TACGGAGGGGGCTAGCGTTGTTCGGAATTACTGGGCGTAAAGGGCGCGTAGGCGGTGCTGTAAGTCAGGCGTGAAAGGCC	2	3	14	0	6	8	5	5	9	21	91	27	23	0
OTU941	CACGTAGGACGCAAGCGTTATCCGGAATTACTGGGCGTAAAGAGCGTGTAGGCGGTTCTGTAAGTCAACCGTGAAAGCTC	2	11	18	5	18	20	28	25	14	24	6	0	10	11
OTU942	TACGAAGGTCCCAAGCGTTATCCGGATTTATTGGGTTTAAAGGGTGCGTAGGCGGGCTATTAAGTCAGTGGTGAAAGCTC	0	20	49	29	47	30	46	51	40	10	2	8	7	26
OTU943	TACAGAGGGTGCAAACGTTGTTCGGAATTACTGGGCATAAAGCGCGCGTAGGCGGCGACGTAAGTGTAGGGTGAAATCCC	33	30	41	25	19	31	35	18	13	51	51	19	85	35
OTU944	TACGGAGGGTGCAAGCGTTATCCGGAATCACTGGGTTTAAAGGGTGCGTAGGCGGTTTGATAAGTCTGTATTGAAAGCCC	0	30	37	18	1	1	7	3	54	3	36	0	10	5
OTU945	TACAGAGGTCTCAAGCGTTGTTCGGAATCACTGGGCGTAAAGGGTGCGTAGGTGGCGTGGTAAGTCAGATGTGAAAGCCC	0	45	31	8	4	4	11	10	13	2	15	7	29	5
OTU946	TACAGAGGGGGCAAGCGTTATTCGGAATTATTGGGCGTAAAGGGCGCGTAGGCGGCCCTTCAAGTGGTAGGTGAAATCCC	3	18	29	5	21	15	26	10	7	31	49	5	61	22
OTU947	TACGGAGGGTGCAAGCGTTGTTCGGAATTATTGGGCGTAAAGCGCGTGTAGGCGGTTTTTTAAGTCTGATGTGAAAGCCC	0	2	3	3	12	21	24	8	55	70	36	3	10	19
OTU948	TACGTATGGGGCAAGCGTTGTTCGGAATTATTGGGCGTAAAGGGCTCGCAGGTGGTTTGTTAAGTTGGTGGTTTAATCTC	51	29	26	28	32	25	45	28	23	27	10	12	44	38
OTU949	TACGTAGGATCCGAGCGTTGTCCGGAATTACTGGGTGTAAAGGGCGTGTAGGTGGGTCTCTAAGTCGGTGGTGAAAGCCC	0	30	44	19	81	28	49	28	9	82	54	6	78	31
OTU950	TACGTAGGGTGCGAGCGTTAATCGGAATTACTGGGCGTAAAGCGTGCGCAGGCGGTTTTGAAAGACAGGCGTGAAATCCC	4	31	51	679	33	32	65	21	143	27	23	8	70	47
OTU951	TACAGGGGGTGCAAACGTTGCTCGGAATCATTGGGCGTAAAGCGCACGTAGGCGGTCTGTTATGTCGGATGTGAAAGCCC	1	5	19	158	24	6	2	4	8	7	44	22	10	30
OTU952	TACAGAGGAGGCAAGCGTTGTTCGGAATCACTGGGCTTAAAGCGCGTGTAGGCGGCCCGTCAAGTACCTTGTGAAATCCC	4	19	32	19	37	25	27	21	40	44	15	8	52	24
OTU953	TACGGAGGGTGCAAGCGTTATCCGGAATCACTGGGTTTAAAGGGTGCGTAGGCGGCCCGATAAGTCAGTTGTGAAATATC	7	20	17	11	14	17	38	20	9	34	31	11	49	13
OTU954	TACGGAGGGTGCAAGCGTTGTTCGGAATTATTGGGCGTAAAGCGCGTGTAGGCGGCCCAACAAGTCTAATGTGAAATCCT	0	6	5	1	21	25	45	35	0	32	8	0	5	3
OTU955	TACAGAGGTGGCAAGCGTTGTTCGGATTTACTGGGCGTAAAGGGTGCGTAGGCGGTCTTGTGTGTCGGATGTGAAATCCC	19	8	17	16	6	3	4	0	7	3	26	62	24	27
OTU956	TACAGAGGTCCCGAGCGTTGTTCGGATTCACTGGGCGTAAAGGGTGCGTAGGTGGTGGGGTAAGTCTCGTGTGAAAGCTC	4	8	17	34	50	3	1	2	6	57	76	12	55	41
OTU957	TACGGAGGGTGCGAGCGTTAATCGGAATTACTGGGCGTAAAGCGTACGTAGGCGGTTTGTTAAGTCGGATGTGAAATCCC	1	12	23	22	11	17	57	21	3	11	17	52	8	24
OTU958	TACAGAGGGTGCGAGCGTTGTCCGGAATCACTGGGCGTAAAGGGCGCGTAGGCGGCTTGACAAGCGTGCGGTGAAAGCTC	47	3	10	33	6	5	3	5	7	30	250	25	46	18
OTU959	TACGGAGGGTGCAAGCGTTGTCCGGATTCACTGGGTGTAAAGGGTGTGTAGGTGGAATGGCAAGTCAGGGGTGAAAGCCT	0	12	19	8	6	40	52	40	13	35	26	23	22	0
OTU960	TACGAAGGTCCCGAGCGTTGTTCGGAATCACTGGGCGTAAAGGGAGCGTAGGCGGCGCGGTAAGTCGGATGTGAAATCCC	59	17	39	3	6	8	3	1	148	4	4	126	17	10
OTU961	TACGGAGGGTGCAAGCGTTAATCGGAATTACTGGGCGTAAAGCGCGCGTAGGCGGCTATTTAAGTCGGATGTGAAAGCCC	8	7	4	13	1	6	11	2	0	4	30	46	37	16
OTU962	TACAGAGGGTGCGAGCGTTAATCGGATTTACTGGGCGTAAAGCGTGTGTAGGTGGCCGCGTAAGTCGGTTGTGAAATCCC	0	2	8	1	1	11	18	25	5	50	89	3	30	0
OTU963	TACGGAGGGTGCGAGCGTTAATCGGAATTACTGGGCGTAAAGCGCACGTAGGCGGTTAGGCAAGTCGGGTGTGAAAGCCC	7	16	16	48	17	10	9	8	19	41	90	11	86	15
OTU964	TACGTAGGGTGCAGGCGTTAATCGGAATTACTGGGCGTAAAGCGTGCGCAGGCGGTTTGTTAAGACAGGTGTGAAATCCC	18	24	41	126	54	31	28	15	33	65	541	70	168	57
OTU965	AACGTAGGAGACAAACGTTATCCGGAGTTACTGGGCGTAAAGGGCGTGTAGGCGGTATGCTAAGTCTGGCGTGAAAGCTC	41	46	62	39	65	25	24	22	42	34	42	18	80	37
OTU966	TACGTAGGGTGCGAGCGTTAATCGGAATTACTGGGCGTAAAGGGTGCGCAGGCGGTTTCACAAGCTAGATGTGAAAGCCC	0	8	13	5	10	28	26	16	0	77	33	0	15	2
OTU967	TACGGGGGGGGCAAGCGTTGTTCGGAATTACTGGGCGTAAAGGGCTCGTAGGCGGCCAACTAAGTCGGACGTGAAATCCC	3	11	5	52	4	5	6	9	6	22	321	37	44	7
OTU968	GACGAAGGATGCAAGCGTTATCCGGATTCATTGGGTTTAAAGGGAGCGTAGGCGGACTTGTAAGTCAGTGGTGAAATCTG	47	10	34	8	41	9	11	6	7	25	14	15	9	19
OTU969	TACGGGGGGTGCAAGCGTTGTTCGGAATTATTGGGCGTAAAGCGCGTGTAGGCGGTTTGTTAAGTCTGTTGTGAAAGCCC	5	10	21	90	45	36	35	18	32	24	44	13	59	67
OTU970	TACAGAGAGTGCAAACGTTGTTCGGAATTACTGGGCTTAAAGCGCACGTAGGCGGCGTCGTAAGTGTCAGGTGAAATCCC	124	52	58	74	61	42	55	51	42	82	221	20	144	57
OTU971	TACGTAGGCAGCAAGCGTTGTTCGGAATTACTGGGCGTAAAGAGTGTGTAGGTGGTGTCGTAAGTTTGGTGTGAAATCTC	23	31	32	12	2	11	10	13	42	18	13	13	36	12
OTU972	TACGTAGGGTGCGAGCGTTAATCGGAATTACTGGGCGTAAAGCGTGCGTAGGCGGTTGGTTAAGTTTGTCGTGAAAGCCC	0	18	25	3	20	4	4	1	4	8	67	11	176	48
OTU973	TACGTAGGTGGCGAGCGTTATCCGGATTTATTGGGTTTAAAGGGTGCGTAGGCGGCTTTATAAGTCTGTGGTTAAAGGTA	187	0	0	0	0	0	1	0	1	1	1	0	0	0
OTU974	TACGTAGGTGGCAAGCGTTGTCCGGATTTATTGGGTTTAAAGGGTGCGTAGGCGGTTCTATAAGTCAGTGGTGAAATACT	20	7	16	14	7	25	38	21	41	14	12	1	37	6
OTU975	TACGGAGGGTGCGAGCGTTGTTCGGAATCACTGGGCGTAAAGCGCGTGTAGGCGGCTTGATAAGTCTGGTGTGAAAGCCC	4	19	12	8	10	8	13	17	19	26	33	14	45	5
OTU976	TACGGAGGGTGCAAGCGTTAATCGGAATTACTGGGCGTAAAGCGCACGTAGGTGGTTTGTTAAGCCAGCTGTGAAATCCC	35	48	69	94	28	23	42	18	18	14	43	81	182	36
OTU977	TACAGAGGGTGCGAACGTTGTTCGGAATCACTGGGCATAAAGCGCACGTAGGCGGCACCGCAAGTGTGGGGTGAAATCCC	0	2	11	27	10	0	2	2	2	9	76	12	37	4
OTU978	TACAGAGGGTGCAAGCGTTATTCGGAATCACTGGGCGTAAAGAGCTCGTAGGCGGTTAATTAAGTCATATGTGAAAGCCC	7	18	20	11	15	6	21	10	11	24	18	16	42	20
OTU979	TACGGGGGGGGCAAGCGTTGTTCGGAATTACTGGGCGTAAAGGGCTCGTAGGTGGCCATCTAAGTCAGACGTGAAATCCC	2	31	37	30	11	11	7	4	29	23	79	30	20	47
OTU980	TACGAAGGGGGCTAGCGTTGCTCGGAATCACTGGGCGTAAAGCGCACGTAGGCGGATCTTTAAGTCAGGGGTGAAATCCC	10	14	23	181	19	19	6	2	14	19	52	56	29	19
OTU981	TACGGAGGGTGCAAGCGTTATCCGGATTCACTGGGTTTAAAGGGTGCGTAGGCGGGTATGTAAGTCAGTGGTGAAATCTT	19	40	47	2	1	3	3	2	43	1	0	57	8	3
OTU982	AACGTAGGTACCGAGCGTTATCCGGATTCACTGGGCGTAAAGCGCGTGCAGGTGGTTTGGTAAGTCGGGCATGAAAACTC	1	10	15	11	41	7	4	2	5	39	327	13	236	3
OTU983	TACGTAGGGGGCTAGCGTTGTCCGGATTTATTGGGCGTAAAGCGCGTGTAGGCGGCCAGATAGGTCTGCTGTGAAAACTC	9	35	26	211	40	12	4	9	13	17	72	58	34	78
OTU984	TACAGAGGGTGCAAGCGTTAATCGGAATTACTGGGCGTAAAGCGCGCGTAGGTGGTTTAGTAAGTTGGATGTGAAATCCC	1	1	0	2	10	8	2	0	4	0	0	151	0	0
OTU985	TACGTAGGGAGCGAGCGTTGTCCGGAATCATTGGGCGTAAAGAGCGCGTAGGTGGATCAATTAGTCTGCTGTGAAAGTCA	4	69	50	14	18	18	8	9	27	33	35	5	39	25
OTU986	TACGTAGGGGGCAAGCGTTGTCCGGATTTACTGGGTGTAAAGGGCGCGCAGGTGGGCTTGATAGTTAGAGGTGAAATCCT	0	3	12	2	41	14	15	12	5	14	14	0	48	22
OTU987	TACGTAGGGTGCGAGCGTTAATCGGAATTACTGGGCGTAAAGCGTGCGCAGGCGGTTTCGTAAGACAGATGTGAAATCCC	9	19	33	32	97	43	49	47	29	39	39	30	111	55
OTU988	TACGGAGGGTGCGAGCGTTGTCCGGAATCACTGGGCGTAAAGGGCGCGTAGGCGGCGCGGGAAGTCGGGGGTGAAAGTCC	59	1	6	121	8	7	3	3	0	52	84	14	44	35
OTU989	CACGTAGGGACCAAGCGTTGTCCGGATTTATTGGGCGTAAAGAGCTCGTAGGCGGTTCCGTAAGTCGGGTGTGAAAACTC	37	2	3	8	1	0	0	0	20	0	0	95	11	8
OTU990	TACGAAGGGGGCGAGCGTTGTTCGGAATTACTGGGCGTAAAGGGCGCGTAGGCGGTTTAGCGAGTCAGGCGTGAAATTCC	0	6	11	8	3	12	5	7	27	18	62	18	30	1
OTU991	AACGTAGGAGGCGAGCGTTATCCGGAGTTACTGGGCGTAAAGAGCGTGTAGGCGGGTATGCAAGTTTGGCGTGAAAGCTC	2	20	27	11	32	20	31	20	26	36	43	8	44	7
OTU992	TACAGAGGTCCCAAGCGTTGTTCGGATTTACTGGGCGTAAAGGGTGCGTAGGTGGCGGGGTAAGTCTGGTGTGAAAGCTC	7	11	32	76	36	6	3	2	12	39	52	33	33	92
OTU993	AACGTAGGAGGCGAGCGTTATCCGGATTTACTGGGCGTAAAGCGTGCGTAGGCGGTTGGTCAAGTCAGATGTTAAAGCCC	0	4	7	0	34	3	6	5	1	45	7	0	115	9
OTU994	TACGTAGGTGGCGAGCGTTATCCGGATTTACTGGGCGTAAAGCGCTTGTAGGTGGTCTTGTAAGTTGGATGTGAAATCTC	28	45	30	41	2	6	8	4	183	21	8	43	239	28
OTU995	TACGAAGGGGGCTAGCGTTGCTCGGAATTACTGGGCGTAAAGGGAGCGTAGGCGGACAGCTAAGTCAGAGGTGAAAGCCC	4	16	13	27	6	10	5	2	32	8	12	18	15	21
OTU996	TACGGAGGGTGCAAGCGTTGTTCGGAATTACTGGGCGTAAAGCGCGTGTAGGCGGCTTGGCAAGTCGGGTGTGAAAGCCC	1	7	4	0	3	1	1	1	5	14	135	2	31	3
OTU997	TACAGAGGGTGCGAGCGTTAATCGGAATTACTGGGCGTAAAGCGTGCGTAGGTGGTTTTTTAAGCTGGATGTGAAAGCCC	0	17	24	13	35	16	8	16	9	6	4	2	23	11
OTU998	TACGGAGGGAGCGAGCGTTAATCGGAATTACTGGGCGTAAAGCGCACGTAGGTGGCTTTGTAAGTCGGATGTGAAAGCCC	0	7	5	2	2	11	17	9	2	28	36	0	55	0
OTU999	TACGGGGGGGGCGAGCGTTGTTCGGAATTACTGGGCGTAAAGGGTTCGTAGGTGGCTTGCTAAGTCAGACGTGAAATCCC	4	21	20	4	5	9	5	6	3	32	14	17	69	0
OTU1000	GACGAACCGTGCGAACGTTGTTCGGAATCACTGGGCTTAAAGGGCGCGTAGGCGGTTTGCCAAGTCAGGGGTGAAATCCT	5	1	6	21	2	0	0	1	4	9	211	18	29	6
OTU1001	TACGGAGGGGGCTAGCGTTGTTCGGAATTACTGGGCGTAAAGGGCGCGCAGGCGGCGGTTCAAGTCGGGCGTGAAAGGCC	4	6	15	9	11	5	1	3	2	15	86	49	9	21
OTU1002	AACGTAGGAAGCGAGCGTTATCCGGATTTACTGGGTGTAAAGCGCGTGTAGGCGGTTTGGCAAGTTGGATGTGAAAGCTC	0	2	5	0	47	26	25	17	15	36	8	2	5	27
OTU1003	TACGTAGGGGGCAAGCGTTGTCCGGAATTATTGGGCGTAAAGAGCGTGTAGGCGGTCCGGTAAGTCAGCTGTGAAAGTCA	1	8	8	152	32	3	4	2	1	6	15	2	15	10
OTU1004	TACGGAGGGGGCAAGCGTTATTCGGAATTATTGGGCGTAAAGGGCGCGTAGGTGGCCCTGTAAGTCAAAGGTGAAATCCC	0	3	8	17	6	5	12	8	45	33	81	5	44	6
OTU1005	TACGGAGGGGGCTAGCGTTGTTCGGAATTACTGGGCGTAAAGCGCACGTAGGCGGGCGGAGAAGTCAGAGGTGAAATCCC	283	79	82	47	16	216	288	305	336	32	81	409	38	14
OTU1006	TACGGAGGTTCCAAGCGTTGTTCGGAATTACTGGGCGTAAAGGGAGCGCAGGCGGACAGGTCAGTTTAAAGTGGAATCCC	4	19	21	16	18	16	18	14	37	13	5	19	21	6
OTU1007	TACGGAGGGGGCTAGCGTTGTTCGGAATTACTGGGCGTAAAGCGCACGTAGGCGGACTGTTAAGTCGGGGGTGAAATCCT	0	4	4	77	15	3	2	2	2	6	28	14	5	17
OTU1008	CACGTAGGCACCAAGCGTTATCCGGATTTATTGGGCGTAAAGAGCTCGTAGGCGGTTCAGTCAGTCGGGTGTGAAAACTT	3	12	4	1	0	6	5	5	7	38	42	5	29	19
OTU1009	TACGTAGGTGGCAAGCGTTGTCCGGATTTACTGGGCGTAAAGCGCGCGCAGGCGGACTGGTCAGTCCGGGGTGAAATCTC	7	31	20	18	27	20	16	19	14	51	104	55	49	13
OTU1010	TACGAAGGGGGCTAGCGTTGTTCGGAATTACTGGGCGTAAAGCGTAGGTAGGCGGCTTGGTTAGTCAGAGGTGAAATCCC	268	16	15	5	0	6	4	2	24	4	9	34	14	18
OTU1011	GACGAGCTCTCCAAACGTTATTCGGTATCACTGGGCTTAAAGAGTTCGTAGGCGGCCTAGCAGGTCAGGTGTGAAATCCC	1	46	27	26	14	9	27	26	18	31	53	35	32	12
OTU1012	TACGAAGGGGGCTAGCGTTGTTCGGAGTTACTGGGCGTAAAGGGCGCGTAGGCGGCTTGACAAGTCAGGCGTGAAAGCCC	0	0	1	10	7	7	2	6	15	30	132	12	36	3
OTU1013	TACGTAGGGTGCAAGCGTTGTCCGGATTTATTGGGCGTAAAGAGCTCGTAGGCGGCTCGTCACGTCGGATGTGAAAACTC	6	40	19	10	3	4	10	3	13	2	26	13	46	9
OTU1014	TACAGAGACTGCAAGCGTTATTCGGATTCACTGGGCGTAAAGGGTGCGCAGGCGGCCAAGTGTGTGAGGCGTGAAAGCCC	30	98	119	126	127	64	101	63	94	122	189	84	250	107
OTU1015	TACTGAAGGTGCAAGCGTTAATCGGAATTACTGGGCGTAAAGCGCGCGTAGGCGGCTTGTTAAGTCGGATGTGAAAGCCC	95	18	0	0	0	0	3	0	3	1	1	42	21	4
OTU1016	TACGGAAGGGGCTAGCGTTGTTCGGAATCATTGGGCGTAAAGGGCGCGTAGGTGGTTTTGTGTGTCTACCGTGAAAGCAC	0	19	25	0	9	4	6	7	13	18	96	22	64	1
OTU1017	TACGTAGGGTGCGAGCGTTAATCGGAATTACTGGGCGTAAAGCGTGCGCAGGCGGCGACATAAGACAGATGTGAAATCCC	0	1	1	1	4	30	26	41	6	49	7	4	10	0
OTU1018	TACGTAGGTGGCAAGCGTTGTTCGGAATTATTGGGCGTAAAGGGCGCGTAGGCGGTTTGTTAAGTCGGTCGTGAAAGCCC	4	10	14	20	4	9	3	7	19	14	18	4	58	11
OTU1019	TACGGGGGGGGTAAGCGTTGTTCGGAATTACTGGGCGTAAAGGGCTCGTAGGCGGCCAACTAAGTCGGACGTGAAATCCC	4	25	34	99	25	10	4	4	40	25	146	53	49	26
OTU1020	TACGAAGGCCCCAAGCGTTATCCGGAATTACTGGGCGTAAAGCGTCTGTAGGTGGTTTTTTAAGTCTTTCCGTGAAACTT	180	0	0	3	1	0	0	0	1	0	0	2	0	0
OTU1021	TACGTAGGTGGCAAGCGTTGTCCGGAATTATTGGGCGTAAAGCGCGCGCAGGCGGCCTTTTAAGTCTGATGTGAAAGCCC	3	12	17	143	5	6	10	9	13	11	33	7	52	12
OTU1022	TACAGAGGTGGCAAGCGTTGTTCGGAATTACTGGGCGTAAAGGGCGCGTAGGCGGTCGGGCAAGTCCTGTGTGAAATCCC	0	16	25	1	16	13	13	18	8	50	66	7	44	13
OTU1023	TACGAAGGGTGCAAGCGTTAGTCGGAATTACTGGGCGTAAAGCGTGCGTAGGCGGTTGGTTAAGTCGGATGTGAAAGCCC	11	9	7	63	15	7	5	2	2	9	7	24	15	8
OTU1024	TACGGAGGGTGCGAGCGTTGCTCGGAATCACTGGGCGTAAAGCGTACGCAGGCGGACCGTTAAGTCGGGTGTGAAAGCCC	16	18	31	9	40	7	16	4	4	64	79	4	62	24
OTU1025	GACAGAGGGTGCAAACGTTGTTCGGAATTACTGGGCGTAAAGCGCGTGTAGGCTGCTTCGCAAGTCGGATGTGAAAGCCC	4	30	42	46	23	14	20	7	78	14	41	40	45	28
OTU1026	TACGAGTGGTCCAAGCGTTAGTCGGAATCACTGGGCTTAAAGGGTGCGTAGGCGGGCCAGAAAGCGTCTTGTGAAATCCC	1	13	17	12	14	19	21	14	8	22	15	3	31	22
OTU1027	TACGTAGGGTGCGAGCGTTGTCCGGAATTATTGGGCGTAAAGGGCTCGTAGGCGGTTTGTCGCGTCGGGAGTGAAAACCT	17	16	24	93	25	3	4	3	5	7	8	14	29	19
OTU1028	TACGGAGGGTGCAAGCGTTATCCGGATTTACTGGGTTTAAAGGGTGCGTAGGCTGTTTAGTAAGTCTGTTGTGAAAGACG	0	49	33	11	1	3	2	1	33	0	8	2	31	1
OTU1029	TACAGAGGTCTCAAGCGTTGTTCGGATTCATTGGGCGTAAAGGGTGCGTAGGTGGCGCCGTAAGTCGGGTGTGAAATTTC	27	35	81	332	50	37	9	7	30	9	30	40	41	29
OTU1030	TACGTAGGGAGCGAGCGTTGTCCGGATTTACTGGGCGTAAAGGGCGCGTAGGCGGTCTGTTAAGCGTGAAGTGAAATCTC	10	2	9	10	7	3	2	5	6	17	49	35	20	12
OTU1031	TACAGAGGGTGCGAGCGTTAATCGGAATTACTGGGCGTAAAGCGCACGTAGACGGTTCTGTAAGTCGGATGTGAAAGCCC	16	8	6	12	34	6	13	6	4	43	96	23	31	22
OTU1032	TACGTAGGACCCAAGCGTTGTCCGGATTTACTGGGTGTAAAGGGAGCGCAGGCGGATTTTCAAGTCGATGGTGAAATCTT	11	5	14	4	17	3	18	11	7	11	47	1	99	16
OTU1033	TACATGTGGGGCAAGCGTTGTTCGGAATTACTGGGCATAAAGGGTGCGTAGGTGGTTTGTTAAGTCAGGGGTGAAATCCC	99	19	7	113	1	1	5	3	21	2	30	52	48	15
OTU1034	TACGTAGGGTGCGAGCGTTAATCGGAATTACTGGGCGTAAAGCGTGCGCAGGCGGTGAGTTAAGTCTGATGTGAAAGCCC	5	30	69	39	58	35	20	20	38	26	36	42	73	72
OTU1035	TACGTAGGTGGCAAGCGTTGTCCGGATTTATTGGGTTTAAAGGGTGCGTAGGCGGTTCTATAAGTCAGTGGTGAAATACG	58	10	15	40	5	12	22	10	15	18	40	41	32	25
OTU1036	TACAGAGGAGCCAAGCGTTGTCCGGATTGACTGGGCGTAAAGCGCACGCAGGCGGTGGCGCGCGTGGGGTGTGAAATCTG	7	20	22	7	59	17	12	20	28	27	69	29	64	16
OTU1037	TACGGAGGGTGCGAGCGTTAATCGGAATTACTGGGCGTAAAGCGCGCGTAGGCGGTTTGGTAAGCTGGATGTGAAAGCCC	0	1	3	1	0	71	48	48	1	16	1	0	2	0
OTU1038	TACAGAGGAGCCAAGCGTTGTCCGGATTGACTGGGCGTAAAGCGCACGCAGGCGGATGCGCGCGTGGGGTGTGAAATCTG	59	31	39	37	25	13	8	10	38	34	33	90	104	24
OTU1039	TACAGAGGTCTCAAGCGTTGTTCGGAATCACTGGGCGTAAAGGGTGCGTAGGTGGCGTGGAAAGTCAGATGTGAAATCCG	32	7	6	2	2	6	3	3	8	1	2	69	24	13
OTU1040	GACGAAGGGGGCGAGCGTTATCCGGAATGACTGGGCGTAAAGGGTTCGTAGACGGTCTTTTTTGTGAACGGTGAAATCAG	0	3	14	1	2	7	4	5	120	3	2	0	2	2
OTU1041	GACGGAGGGTGCAAGCGTTGCTCGGAATTATTGGGCGTAAAGGGTGCGTAGGCGGTCTTTTAAGTCTGACGTGAAAGTCC	0	20	22	0	12	12	11	19	23	40	91	6	121	5
OTU1042	TACAGAGGTCCCAAGCGTTGTTCGGATTTACTGGGCGTAAAGGGTGCGTAGGTGGTGAAGCAAGTCTGATGTGAAATCTC	10	42	43	34	11	2	20	8	29	5	19	73	59	27
OTU1043	AACGTAGGAGGCAAGCGTTATCCGGAGTTACTGGGCGTAAAGCGCGCGCAGGCGGTTGGATAAGTGGATTGTCAAAGCAC	0	8	5	2	40	14	13	15	0	50	11	0	10	6
OTU1044	TACGGAGGGAGCTAGCGTTGTTCGGAATCACTGGGCGTAAAGCGTACGTAGGCGGCTTTGCAAGTTAGAGGTGAAAGCCC	32	8	20	10	4	4	6	4	14	8	3	43	29	5
OTU1045	TACCAGCACCCCGAGTGGTCGGGACGATTATTGGGCCTAAAGCATCCGTAGCCGGTTCCTTAAGTCCTCCGTTAAATCCA	4	36	51	249	35	13	2	2	8	25	172	11	26	53
OTU1046	TACGGAGGGTGCAAGCGTTGTTCGGAATTACTGGGCGTAAAGAGCGTGTAGGCGGCTGATCAAGTCGGGTGTGAAAGCCC	16	17	19	26	26	12	16	6	24	34	68	32	123	53
OTU1047	TACAGAGGGTGCAAGCGTTATCCGGATTTACTGGGTTTAAAGGGTGCGTAGGCGGTCCATTAAGTCAGTGGTGAAAGCTC	84	20	23	21	6	15	23	18	126	22	27	139	98	83
OTU1048	TACAGAGGGTGCGAGCGTTAATCGGAATTACTGGGCGTAAAGCGCACGTAGGTGGCGTTGTAAGTCGGGCGTGAAATCCC	36	1	1	4	44	6	2	0	5	20	11	3	670	4
OTU1049	TACGGGGGGGGCAAGCGTTGTTCGGAATTACTGGGCGTAAAGGGCGCGTAGGCGGCTCATCAAGTCGGGCGTGAAATCTC	4	11	21	97	16	6	5	3	4	19	99	43	14	21
OTU1050	TACGAAGGGGGCTAGCGTTGTTCGGAATTACTGGGCGTAAAGCGTATGCAGGCGGACTTTTAAGTCGGGGGTGAAATCCC	12	8	12	16	5	8	6	8	24	15	67	35	48	12
OTU1051	TACGAAGGTCCCGAGCGTTGTTCGGAATCACTGGGCGTAAAGGGAGCGTAGGCGGCGTGGTAAGTCAGATGTGAAATCCC	1	37	16	8	7	4	4	2	31	0	7	20	20	5
OTU1052	TACGTAGGCAGCAAGCGTTGTTCGGAGTTACTGGGCGTAAAGAGTACGTAGGCGGTTTGCTAAGTCTGGTGTGAAATCTC	1	11	24	7	28	27	32	20	9	22	23	4	26	12
OTU1053	TACAGAGGGTGCAAACGTTGTTCGGAATTACTGGGCATAAAGCGCGCGTAGGCGGCTTCGTAAGCGCGGTGTGAAATCCC	1	3	5	3	29	4	3	4	3	71	14	6	32	3
OTU1054	TACGAAGGGGGCTAGCGTTGTTCGGAATGACTGGGCGTAAAGGGCGCGTAGGCGGCGATCTTAGTCAGGCGTGAAAGCCC	2	15	25	12	52	13	20	23	20	38	179	20	119	12
OTU1055	TACGTAGGTGGCGAGCGTTGTCCGGATTTACTGGGCGTAAAGGGCGTGCAGGCGGTTTGTTAAGTCTAGGGTGAAAGCTC	16	41	64	107	40	52	29	51	44	88	113	42	114	17
OTU1056	TACGAAGGATCCAAGCGTTGTCCGGATTTACTGGGTTTAAAGGGAGCGTAGGCGGTCTAATAAGTCAGTGGTGAAAGCCT	6	12	19	30	6	4	7	3	21	4	5	27	17	11
OTU1057	TACGGAGGGTGCAAGCGTTGTTCGGATTTACTGGGCGTAAAGGGCGCGTAGGCGGTCTTATAAGCCAGATGTGAAAGCCC	0	2	201	2	35	5	16	5	9	10	20	0	20	88
OTU1058	TACGGAGGGTGCAAGCGTTATCCGGATTCACTGGGTTTAAAGGGAGCGTAGGTGGGCAGGTAAGTCAGTGGTGAAATCTT	27	43	42	25	5	7	12	13	57	4	4	9	31	19
OTU1059	TACGTAGGGGGCGAGCGTTGTCCGGATTTATTGGGCGTAAAGAGCTCGTAGGCGGTTACGTAAGTCGGGTGTGAAAGCCC	109	5	6	1	1	4	3	3	20	4	13	82	14	7
OTU1060	TACGGAGTGTGCAAGCGTTACTCGGAATCACTGGGCATAAAGCGCGCGTAGGCGGGACGACAAGTCGGCTGTGAAATCCC	14	10	15	26	0	19	16	11	8	1	12	7	23	12
OTU1061	TACGAAGGGGGCTAGCGTTGTTCGGAATCACTGGGCGTAAAGCGCACGTAGGCGGATTGTTAAGTCAGAGGTGAAATCCC	72	68	92	36	15	12	20	16	56	9	18	33	32	13
OTU1062	TACAGAGGGGGCAAGCGTTATTCGGAATTATTGGGCGTAAAGGGCGCGTAGGTGGCTTGGTAAGTCAAAGGTGAAATCCC	0	18	33	16	16	25	18	18	22	94	23	6	111	5
OTU1063	TACGGAGGATCCAAGCGTTATCCGGATTTATTGGGTTTAAAGGGTGCGTAGGCGGTTTATTAAGTCAGTGGTGAAAGCCC	3	5	18	55	20	2	6	0	2	7	4	23	7	17
OTU1064	TACGGAGGGTGCAAGCGTTGTTCGGAATTACTGGGCGTAAAGCGCGCGCAGGTGGTTTGCTCAGTCAGATGTGAAAGCCC	0	1	14	58	5	9	25	17	4	3	1	0	3	12
OTU1065	GACAGAGGGTGCAAACGTTGTTCGGAATTACTGGGCGTAAAGCGAGTGTAGGCGGTTTGGTAAGTCGGATGTGAAAGCCC	50	18	16	76	18	18	18	22	16	61	99	38	32	37
OTU1066	TACAGAGGGTGCAAGCGTTAATCGGAATTACTGGGCGTAAAGCGCGCGTAGGCGGCTAATTAAGTCGGGTGTGAAAGCCC	44	16	22	40	9	10	10	7	56	10	2	76	18	7
OTU1067	TACGAAGGGGACTAGCGTTGTTCGGATTTACTGGGCGTAAAGCGCGCGTAGGCGGATCGCTAAGTCAGGGGTGAAATCCC	7	14	22	148	27	8	2	6	7	16	32	68	26	33
OTU1068	TACGAAGGGGGCTAGCGTTGTTCGGAATTACTGGGCGTAAAGGGCGCGTAGGCGGTTTGCCAAGTCAGGCGTGAAAGCCC	0	1	3	2	7	2	4	17	5	30	45	8	47	0
OTU1069	TACGTAGGCAGCAAGCGTTGTTCGGAATTACTGGGCGTAAAGAGTTCGTAGGCGGTGTGCCAAGTTTAGTGTGAAATCTC	66	13	26	2	0	4	5	8	14	9	11	14	26	8
OTU1070	TACGAACTGTGCGAACGTTATTCGGAATCACTGGGCTTACAGGGTGCGTAGGCGGCCTTTCAAGTCAGGTGTGAAATCCC	0	13	12	16	11	14	7	5	12	11	16	14	21	5
OTU1071	TACGAAGGGGGCTAGCGTTGCTCGGAATGACTGGGCGTAAAGGGCGCGTAGGCGGATGTGACAGTCAGACGTGAAATTCC	94	15	36	30	25	49	38	33	103	52	112	118	154	45
OTU1072	TACGAGTGGTGCAAACGTTATTCGGAATCACTGGGCTTAAAGGGTGCGTAGGCGGCTACGATAGTCAGGTGTGAAATCCC	85	5	7	2	0	6	2	3	36	7	7	5	20	11
OTU1073	TACGTAGGGACCAAGCGTTGTTCGGATTTACTGGGCGTAAAGGGCGCGTAGGCGGCATTGTTAGTCACTTGTGAAATCTC	64	120	132	109	30	93	115	122	112	75	116	98	115	57
OTU1074	TACAGAGGGTGCGAGCGTTGTCCGGAATCACTGGGCGTAAAGGGCGCGTAGGCGGCTTGCGAAGCGTGCGGTGAAAGCTC	1	48	70	38	81	72	86	69	79	108	139	52	130	37
OTU1075	TACGGAGGATCCAAGCGTTATCCGGATTTATTGGGTTTAAAGGGTGCGTAGGCGGCCTGTTAAGTCAGGGGTGAAAGACG	54	30	23	12	14	16	39	12	52	19	34	256	20	8
OTU1076	TACAGAGGGGGCAAGCGTTGTCCGGACTTACTGGGCGTAAAGCGCACGCAGGTGGCGGCGCAAGTGTTATGTGAAAGCCC	79	23	33	34	19	39	11	22	60	17	38	46	38	10
OTU1077	TACGTAGGGTGCGAGCGTTGTCCGGAATTATTGGGCGTAAAGGGCTCGTAGGCGGTTTGTCGCGTCGGGAGTGAAAACGC	45	59	47	98	41	24	16	22	23	23	7	42	85	21
OTU1078	GACGTAGGATGCGAGCGTTGTCCGGAATTATTGGGCGTAAAGCGTACGTAGGCGGTCATCTAAGTCTGGGGTTAAAGACC	27	2	11	3	4	4	6	2	14	13	25	34	11	2
OTU1079	TACGTAGGGTGCAAGCGTTACTCGGAATCACTGGGCGTAAAGGGTGCGTAGGCTGCCTATTAAGTTGGATGTGAAAGCCC	5	13	10	5	2	13	12	6	6	6	38	7	21	7
OTU1080	TACGAAGGGGGCTAGCGTTGCTCGGAATCACTGGGCGTAAAGCGCACGTAGGCGGATCATTAAGTCGGGGGTGAAATCCT	13	26	56	120	31	31	7	9	59	35	184	77	75	26
OTU1081	TACGGAAGGGGCTAGCGTTGTTCGGAATCACTGGGCGTAAAGCGCGCGTAGGCGGCCGGTCAAGTGCGGCGTGAAAGTCC	15	18	19	69	18	1	3	2	3	3	23	20	13	44
OTU1082	AACGTAGGAGACGAGCGTTATCCGGAGTTACTGGGCGTAAAGCGCGTGTAGGTGGCTGGTTACGTCTGCTGTGAAAGGTC	13	9	29	3	12	6	5	4	36	39	17	29	39	3
OTU1083	TACGGGAGGGGCAAGCGTTATTCGCCATGACTGGGCGTAAAGAGTCCGTAGACGGTAAAGTAAGTTAAATGTTAAACTTT	0	0	0	0	0	0	0	0	2	0	0	160	0	0
OTU1084	TACGTAGGGGGCAAGCGTTGTCCGGAATCATTGGGCGTAAAGCGCGTGTAGGCGGCTTGATAAGTCTGTTGTGAAAGTCC	11	23	21	13	11	13	6	2	14	25	32	16	25	9
OTU1085	TACGTAGGATCCAAGCGTTGTCCGGAATTACTGGGTGTAAAGGGCGTGTAGGTGGGCTTTTAAGTCGGTGGTGAAATCTT	3	5	6	1	19	3	7	5	2	25	94	0	73	12
OTU1086	TACAGAGGTCCCAAGCGTTGTTCGGATTCACTGGGCGTAAAGGGTGCGTAGGCGGCTGTGGAAGTCTGATGTGAAAGCTC	4	17	23	10	38	2	2	0	28	43	29	41	75	3
OTU1087	TACATAGGCTCCAAGCGTTGTTCGGAATTACTGGGCGTAAAGCGAGTGTAGGCTGTCCGCCAAGTCGATTGTGAAATCTC	6	9	9	11	9	20	23	29	15	26	35	23	25	7
OTU1088	TACAGAGGGTGCAAGCGTTGTTCGGAATTATTGGGCGTAAAGCGCGTGTAGGCGGCCATTTAAGTCTGGTGTGAAATCCC	0	9	12	4	53	0	5	7	2	9	4	1	42	11
OTU1089	CACGGGGGGAGCAAGCGTTGTTCGGAATCACTGGGCGTAAAGGGCGTGTAGGCGGTTTGGTAAGTGGGACGTGAAATCCC	0	18	27	17	23	5	8	5	4	18	69	7	50	7
OTU1090	GACGTAGGGTCCGAGCGTTGTCCGGATTTACTGGGCGTAAAGAGCGCGTAGGCGGTCCGTTAAGTGTGAAGTGAAATCTC	41	24	25	31	21	10	11	15	37	22	17	15	47	35
OTU1091	GACAGAGGGTGCAAACGTTGCTCGGAATTACTGGGCGTAAAGCGCGTGTAGGCGGGCTTGCAAGTCAGATGTGAAATCCC	2	18	10	89	15	14	31	16	82	22	33	16	97	125
OTU1092	TACGGAGGGGGCCAGCGTTGCTCGGAATTATTGGGCGTAAAGGGCGCGTAGGCGGCCAGGTAAGTTTGATGTGAAATCCC	8	2	4	6	19	5	8	9	15	56	192	13	41	17
OTU1093	TACGAAGGGTGCGAGCGTTGTTCGGAATTATTGGGCGTAAAGGGTTCGTAGGCGGGAGAGCGAGTTGAGTGTGAAAACCC	0	4	58	24	0	0	1	3	28	0	1	0	12	92
OTU1094	TACGAAGGGGGCTAGCGTTGTTCGGATTTACTGGGCGTAAAGCGCGTGTAGGCGGGTCGTTAAGTTGGGGGTGAAATCCC	0	6	3	2	8	3	3	4	2	31	16	20	71	0
OTU1095	TACAGAGAGTGCAAACGTTGTTCGGAATTACTGGGCTTAAAGCGCACGTAGGCGGCATCGTAAGTGTGGAGTGAAATCCC	1	35	43	80	45	44	46	32	23	35	33	9	63	42
OTU1096	TACGAAGGGGGCTAGCGTTGTTCGGAATTACTGGGCGTAAAGCGTGCGCAGGCGGTTTTTTAAGCCAGAGGTGAAATCCC	86	10	9	2	0	10	25	15	47	3	8	26	11	0
OTU1097	TACGGGGGGTGCGAGCGTTGTCCGGAATCACTGGGCGTAAAGGGCGCGTAGGTGGTTTGATAAGGGTGTGGTGAAAGTCC	120	2	6	30	7	3	3	6	7	16	58	19	35	18
OTU1098	TACGAAGGGGGCTAGCGTTGTTCGGATTTACTGGGCGTAAAGCGCACGTAGGCGGCTTGTTAAGTCAGGGGTGAAATCCT	132	29	37	30	12	20	15	9	77	28	34	109	47	11
OTU1099	TACAGAGGTGGCAAGCGTTGTTCGGAATTACTGGGCGTAAAGGGCGCGTAGGCGGCTCGACAAGTCCCGCGTGAAAGCCC	26	26	22	46	26	16	7	13	23	42	221	40	58	30
OTU1100	TACGAAGGGGGCTAGCGTTGCTCGGAATCACTGGGCGTAAAGGGCGCGTAGGCGGATGACCAAGTCGGGGGTGAAATCCC	24	32	35	1	3	4	6	1	23	13	22	33	47	6
OTU1101	TACGTAGGTGACAAGCGTTATCCGGAATTACTGGGCGTAAAGCGCACGCAGGCGGTCAGGTAAGTCTGATGTGAAACCTT	66	41	30	19	5	14	6	10	38	4	19	74	44	11
OTU1102	TACGGGGGGAGCGAACGTTGTTCGGAATCACTGGGCGTAAAGGGCGTGCAGGCGGCCCGGTAAGTGGAATGTGAAATACC	1	5	10	5	75	2	2	1	19	47	18	11	27	21
OTU1103	TACGTAGGGGGCAAGCGTTGTCCGGAATCATTGGGCGTAAAGCGCGTGTAGGCGGCCATCCAAGTCCGATGTGAAAGCTC	0	11	31	3	35	18	20	5	8	39	12	11	19	51
OTU1104	TACGAAGGGGGCTAGCGTTGTTCGGAATTACTGGGCGTAAAGGGCGCGTAGGCGGCCTTGTTAGTCGAGTGTGAAAGCCC	5	4	4	20	11	12	16	12	2	47	165	17	4	7
OTU1105	TACGTAGGGTGCAGGCGTTAATCGGAATTACTGGGCGTAAAGCGTGCGCAGGCGGCTTCCTAAGTCAGATGTGAAATCCC	23	26	38	30	30	22	21	15	26	83	202	25	146	38
OTU1106	TACGTAGGTGGCAAGCGTTGTCCGGATTTACTGGGCGTAAAGGGCGTGCAGGCGGTTTGTTAAGTGCAGGGTGAAAGCTC	41	20	26	118	17	16	6	10	27	25	50	48	41	41
OTU1107	TACAGAGGGTGCGAGCGTTAATCGGAATTACTGGGCGTAAAGCGCACGTAGGTGGCTTGGCAAGTCGGTTGTGAAAGCCC	28	19	6	14	10	3	8	4	3	4	21	11	135	51
OTU1108	GACGTAGGGGGCCAGCGTTGCTCGGAATTACTGGGCGTAAAGGGTTCGTAGGCGGTGCGGCAAGTCGGAAGTGAAATCTC	2	7	14	18	5	8	6	6	11	31	225	25	38	9
OTU1109	TACGGAGGGCGCAAGCGTTGTTCGGAATCATTGGGCGTAAAGCGCGTGTAGGCGGCTTGGCAAGTCGAGTGTGAAAGCCC	5	11	8	48	12	6	4	2	7	24	149	27	43	45
OTU1110	TACGGAGGATCCGAGCGTTATCCGGATTTACTGGGTTTAAAGGGTGCGTAGGCGGGCGCTTAAGTCAGCGGTGAAATACG	0	0	72	17	8	4	24	11	8	6	2	0	7	22
OTU1111	TACGGGGGGGGCAAGCGTTGTTCGGAATTACTGGGCGTAAAGGGCGCGTAGGCGGTTTGCTAAGTTGAATGTGAAAACTC	11	5	23	133	41	17	17	3	20	50	163	41	24	105
OTU1112	TACGGGGGGAGCAAGCGTTGTTCGGATTTACTGGGCGTAAAGGGCGCGTAGGCGGCCACCGCAAGTCGACTGTGAAATCT	1	9	18	183	22	13	7	9	5	35	103	32	20	59
OTU1113	TACAGAGGGTGCAAGCGTTGTTCGGAATCATTGGGCGTAAAGCGCGTGTAGGCGGCCAAATAAGTCTGATGTGAAAGCCC	3	8	5	20	1	17	24	19	6	11	18	31	16	9
OTU1114	GACAGAGGGTGCAAACGTTGTTCGGAATTACTGGGCATAAAGAGCACGTAGGTGGTCTGCTAAGTCACATGTGAAATACC	1	12	25	6	31	13	17	21	12	25	38	0	53	18
OTU1115	TACAGAGGGGGCAAGCGTTGTTCGGAATTACTGGGCGTAAAGGGCGCGTAGGCGGCCCACTAAGTCAGACGTGAAATCCC	3	17	25	60	56	51	35	46	10	60	32	16	13	47
OTU1116	AACGTAGGAGGCGAGCGTTATCCGGATTCACTGGGCGTAAAGCGCGTGCAGGTGGTTCGGTAAGTTGGGCGTGAAATCTC	14	18	27	12	65	17	28	19	10	118	61	17	101	47
OTU1117	TACGTAGGGTGCGAGCGTTAATCGGAATTACTGGGCGTAAAGCGTGCGCAGGCGGTTTTGTAAGCCAGATGTGAAATCCC	60	14	12	27	2	9	8	9	36	18	72	34	56	12
OTU1118	TACGTAGGTGGCAAGCGTTGTCCGGATTTATTGGGTTTAAAGGGTGCGTAGGCGGTTCTTTAAGTCAGCAGTGAAATCCC	15	16	24	12	1	3	9	2	33	2	4	28	50	12
OTU1119	TACGTAGGGTGCGAGCGTTAATCGGAATTACTGGGCGTAAAGCGTGCGCAGGCGGCTTTTTAAGCCAGATGTGAAATCCC	0	3	27	2	63	13	22	3	8	38	8	44	18	45
OTU1120	TACGAAGGGGGCTAGCGTTGTTCGGAATTACTGGGCGTAAAGCGCGCGTAGGCGGTTCACCAAGTCGGGCGTGAAAGCCC	7	0	4	0	1	8	3	4	2	12	104	1	18	0
OTU1121	AACGTAGGGGACAAGCGTTATCCGGATTTACTGGGCGTAAAGCGCCCGTAGGCGGCTTAACAAGTTGGATGTGAAAGCTC	6	5	12	10	11	5	6	5	4	26	91	28	26	15
OTU1122	TACGAAGGGGGCTAGCGTTGTTCGGAATTACTGGGCGTAAAGCGCACGTAGGTTGATTGTTAAGTCAGGGGTGAAATCCC	120	6	9	10	0	0	1	0	30	5	5	68	6	4
OTU1123	TACGTAGGCAGCAAGCGTTGTTCGGAATTACTGGGCGTAAAGAGTGCGTAGGTGGTTGGCTAAGTTTGGTGTGAAATCTC	0	19	33	6	68	20	45	28	12	68	38	4	33	39
OTU1124	TACGGGGGGGGCAAGCGTTGTTCGGAATTACTGGGCGTAAAGGGTTCGTAGGTGGCCCGCTAAGTCACACGTGAAATCCC	2	7	10	153	31	11	7	7	5	29	76	14	28	28
OTU1125	TACGTAGGGTGCGAGCGTTAATCGGAATTACTGGGCGTAAAGCGTGCGCAGGCGGTTGCCTAAGCCAGGCGTGAAATCCC	0	5	12	2	7	32	36	31	19	8	1	1	2	0
OTU1126	CACGGGGGGAGCAAGCGTTGTTCGGAATCACTGGGCGTAAAGGGCGTGTAGGCGGTCAGGTAAGTGGGACGTGAAATGCC	1	39	46	24	34	8	13	6	10	21	51	23	39	21
OTU1127	TACGGAGGGTGCAAGCGTTGTTCGGAATTACTGGGCGTAAAGCGCGCGTAGGCGGTTTTATAAGTCAGATGTGAAAGCCC	3	0	17	11	41	26	32	20	76	11	6	2	7	92
OTU1128	TACAGAGGTCTCAAGCGTTGTTCGGAATCACTGGGCGTAAAGGGTGCGTAGGTGGCGTGGTAAGTCAGATGTGAAAGCCC	0	28	40	0	0	2	3	6	27	2	13	4	17	12
OTU1129	TACGTAGGGTGCGAGCGTTAATCGGAATTACTGGGCGTAAAGCGTGCGCAGGCGGTTCGTTATGTCTGATGTGAAAGCCC	1	34	54	1	49	15	20	26	3	78	18	8	25	4
OTU1130	TACGGAGGGAGCTAGCGTTGTTCGGAATTACTGGGCGTAAAGCGCGCGTAGGCGGTTTTTTAAGTCAGAGGTGAAAGCCC	1	9	13	33	6	11	14	23	31	14	6	16	10	5
OTU1131	TACGGAGGATGCAAGCGTTATCCGGATTTATTGGGTTTAAAGGGTGCGTAGGCGGATTAATAAGTCAGTGGTGAAATACT	0	0	4	4	138	3	6	6	0	21	1	30	2	15
OTU1132	TACGAGAGGCCCAAACGTTATTCGGATTTACTGGGCTTAAAGAGTTTGTAGGCGGTTCGGTAAGTGAGATGTGAAAGCCC	12	71	66	59	43	56	43	34	58	36	34	55	65	30
OTU1133	TACGGAGGGGGCGAGCGTTGTTCGGAATCACTGGGTGTAAAGGGTGCGTAGGCGGTCCGATAAGTCTGATGTGAAAGCCC	5	28	40	29	46	11	9	13	4	20	27	5	45	10
OTU1134	TACGGGGGGAGCAAACGTTGTTCGGAATCACTGGGCGTAAAGGGCGCGTAGGCGGCCCTGTAAGTGGTGTGTGAAATCCG	1	3	1	0	78	6	6	13	0	34	14	2	13	8
OTU1135	TACGGAGGGTGCAAGCGTTATCCGGATTTATTGGGTTTAAAGGGTCCGTAGGCGGACTTATAAGTCAGTGGTGAAAGCCT	0	0	1	0	0	5	88	56	0	3	8	0	0	0
OTU1136	TACGAGAGGCCCAAACGTTATTCGGATTTACTGGGCTTAAAGAGTTCGTAGGCGGCTTGGAAAGTGGGGTGTGAAAGCCC	25	17	31	43	19	6	5	6	6	30	155	51	56	32
OTU1137	TACAGAGGGTGCGAACGTTGCTCGGAATTACTGGGCGTAAAGCGCGTGTAGGCGGGACGATAAGTCGGAAGTGAAATCCC	14	16	11	15	24	18	28	10	16	73	35	15	56	31
OTU1138	TACGGAGGGTGCAAGCGTTATCCGGAATCACTGGGTTTAAAGGGTGCGTAGGCGGAGAGGTAAGTCAGTCGTGAAATTTC	142	7	6	36	0	8	29	17	10	3	1	16	12	16
OTU1139	CACGTAGGGGGCAAGCGTTGTCCGGATTTATTGGGCGTAAAGGGCTCGTAGGTGGTTCAGCAAGTCAACTGTGAAAGTCC	1	7	10	67	6	1	2	1	2	6	15	12	14	17
OTU1140	TACGTAGGCAGCAAACGTTGTTCGGAATTACTGGGCGTAAAGAGTGTGTAGGCGGCTTTGTAAGTCTGGTGTGAAATCTC	0	3	7	3	11	17	10	10	3	32	22	0	22	14
OTU1141	TACAGAGGGTGCAAGCGTTGTTCGGAATTACTGGGCGTAAAGCGCGTGTAGGCGGTTGGTTAAGTCTTGTGTGAAAGCCC	1	16	18	12	13	14	19	15	10	48	19	4	24	19
OTU1142	TACGTAGGGGGCAAGCGTTGTCCGGAATTATTGGGCGTAAAGCGCGTGTAGGCGGTCCGGTAAGTCGGTTGTGAAAGCCC	5	18	28	242	26	5	3	0	0	22	27	3	12	22
OTU1143	TACGTAGGGGGCTAGCGTTATCCGGATTTACTGGGCGTAAAGGGTGCGTAGGCGGTCTTTTAAGTCAGGAGTGAAAGGCT	9	38	80	13	42	15	11	12	108	18	65	16	107	9
OTU1144	TACGGAGGGTGCGAGCGTTGTTCGGAATTATTGGGCGTAAAGCGCGTGTAGGCGGTTTTTTAAGTCTGATGTGAAAGCCC	0	30	47	72	136	43	47	29	12	95	162	51	70	123
OTU1145	CACGTAGGCACCAAGCGTTGTCCGGATTTATTGGGCGTAAAGAGCTCGTAGGCGGTTCGATAAGTCGGGTGTGAAAACTT	157	14	22	32	16	14	8	9	14	10	14	82	26	21
OTU1146	TACGGAGGATCCGAGCGTTATCCGGATTTATTGGGTTTAAAGGGTGCGTAGGCGGAAGATTAAGTCAGTGGTGAAAGTTT	0	5	75	13	7	3	14	6	15	1	3	1	9	32
OTU1147	TACGGAGGGTGCAAGCGTTAATCGGAATTACTGGGCGTAAAGCGAGTGTAGGTGGTCGAGTAAGTCGGATGTGAAAGCCC	4	114	150	64	121	49	52	39	55	162	171	41	292	172
OTU1148	TACGGAGGGTGCAAGCGTTATCCGGATTTACTGGGTTTAAAGGGTGCGTAGGCGGGCCTTTAAGTCAGTGGTGAAATCTC	10	6	26	44	11	2	3	4	7	4	3	14	20	14
OTU1149	TACGTAGGGTGCGAGCGTTGTCCGGAATTACTGGGCGTAAAGAGTTCGTAGGCGGTTTGTCGCGTCGTTCGTGAAAACTT	0	24	40	117	24	13	1	7	3	3	5	4	7	7
OTU1150	TACGTAGGCAGCAAGCGTTGTTCGGAATTACTGGGCGTAAAGCGAGTGTAGGCGGTCTGCCAAGTCCTCTGTGAAATCTC	1	2	2	1	1	10	5	6	6	40	61	1	24	1
OTU1151	GACGTAGGATGCAAGCGTTGTCCGGATTTATTGGGCGTAAAGAGTTCGTAGGCTGTTTGTTAAGTCTGATGTTAAAGACT	1	6	10	4	16	13	14	12	8	20	15	1	24	6
OTU1152	GACAGAGGTGGCAAGCGTTGTTCGGAATTACTGGGCTTAAAGGGCGCGTAGGTGGTAGTGCAAGTCTGAGGTGGAATCCC	0	0	3	0	38	2	9	4	2	32	23	1	18	24
OTU1153	TACGAAGGGGGCTAGCGTTGTTCGGAATCATTGGGCGTAAAGGGCGCGTAGGCGGTTCCGCAAGTCGGGCGTGAAAGCCC	0	4	2	0	0	0	0	1	3	11	91	0	40	0
OTU1154	TACAGAGGGTGCGAACGTTGCTCGGAATTACTGGGCGTAAAGCGCGTGTAGGCGGATGGGTAAGTCAGATGTGAAATCCC	0	17	19	15	7	11	33	24	19	12	25	2	19	9
OTU1155	TACGGAAGGTGCAAGCGTTAATCGGAATTACTGGGCGTAAAGCGCGCGTAGGCGGCTTCGTAAGTCGGGTGTGAAAGCCC	17	40	51	71	36	23	16	17	39	25	176	62	176	69
OTU1156	TACAGGGGGTGCAAGCGTTGCTCGGAATCACTGGGCGTAAAGCGTGCGCAGGCGGAACGTTAAGTCGGGTGTGAAATCCC	5	12	23	14	15	4	9	1	16	11	5	1	17	20
OTU1157	TACGGAGGGTGCAAGCGTTATCCGGAATCACTGGGTTTAAAGGGTGCGTAGGCGGCCCGATAAGTCAGCTGTGAAATCGC	3	1	6	5	2	6	7	5	37	11	19	40	26	41
OTU1158	TACGTAGGGGGCGAGCGTTGTCCGGATTTATTGGGCGTAAAGAGCTCGTAGGCGGTTGGACAAGTCGGGTGTGAAAACTC	28	1	4	0	3	6	4	2	12	7	32	44	23	1
OTU1159	CACGTAGGCACCAAGCGTTATCCGGATTTATTGGGCGTAAAGAGCTCGTAGGCTGTTCAGTAAGTCGGGTGTGAAAACTC	102	16	13	11	5	1	1	0	32	8	6	39	22	6
OTU1160	TACGAAGGGGGCTAGCGTTGCTCGGAATGACTGGGCGTAAAGGGCGCGTAGGCGGTTTGGTCAGTTAGACGTGAAATTCC	41	48	37	35	16	46	82	43	43	46	36	24	43	26
OTU1161	TACGGAGGGTGCAAGCGTTGTTCGGAATCACTGGGCGTAAAGCGCGTGTAGGCGGCTATCTAAGTCTGATGTGAAAGCCC	3	9	13	56	23	15	6	5	4	16	22	28	41	39
OTU1162	TACGGAGGGTGCAAGCGTTATCCGGATTCACTGGGTTTAAAGGGTGCGTAGGCGGGTAGGTAAGTCAGTGGTGAAATCTC	174	50	61	3	4	8	14	17	9	3	2	15	3	3
OTU1163	TACGTAGGCAGCAAGCGTTGTTCGGAGTTACTGGGCGTAAAGAGTGTGTAGGCGGTTTACCAAGTCTGGTGTGAAATCTC	1	2	4	0	0	3	2	2	1	6	97	4	15	6
OTU1164	TACGAAGGGTGCAAACGTTGCTCGGAATCATTGGGCGTAAAGCGCACGTAGGCGGCATTCTAAGTCGGATGTGAAATCCC	4	15	14	39	15	14	21	12	24	18	53	24	56	31
OTU1165	TACGTAGGGTCCGAGCGTTGTCCGGAATTATTGGGCGTAAAGGGCTCGTAGGCGGTTCGTCACGTCGGGAGTGAAAACTC	0	10	8	81	29	5	3	1	3	8	26	105	15	22
OTU1166	AACGTAGGTGGCGAGCGTTATCCGGATTTACTGGGCGTAAAGCGCTTGTAGGTGGTTTTGTAAGTTGGGCGTGAAATCTC	21	8	12	15	5	3	5	6	26	7	6	19	7	8
OTU1167	TACGTAGGGTGCAAGCGTTGTCCGGAATTATTGGGCGTAAAGAGCTCGTAGGCGGTCTGTCACGTCGGATGTGAAAATCC	100	32	27	57	12	6	11	6	35	9	17	34	59	19
OTU1168	TACGGAGGGTGCAAGCGTTAATCGGAATTACTGGGCGTAAAGCGCGCGTAGGCGGCTGGGTAAGTCGATTGTGAAATCCC	59	19	37	17	14	10	6	4	9	6	10	15	70	17
OTU1169	TACGTAGGCAGCAAGCGTTGTTCGGAATTACTGGGCGTAAAGGGTGCGTAGGCGGTTTTGCAAGTTTGGTGTGAAATCTC	0	6	7	0	28	7	11	9	0	42	32	0	49	2
OTU1170	TACGTAGGTGGCAAGCGTTGTCCGGAATCACTGGGCGTAAAGCGCGCGCAGGCGGCGATCTACGTCTGGGGTGAAAGCCC	0	12	16	80	12	10	3	3	6	5	19	0	8	15
OTU1171	TACGGAGGGTGCAAGCGTTATCCGGAATCACTGGGTTTAAAGGGTGCGTAGGCGGTTCGGAAAGTCTGTCGTGAAATACT	21	5	5	0	0	1	1	2	0	5	77	5	14	2
OTU1172	GACAGAGGGTGCAAACGTTGTTCGGAATTACTGGGCGTAAAGCGCGTGTAGGCGGCCTTGCAAGTCGGATGTGAAAGCCC	12	18	6	20	0	28	37	24	37	28	10	8	14	2
OTU1173	GACGTAGGGGGCGAGCGTTGTTCGGATTTACTGGGCGTAAAGAGCGCGTAGGCGGCTAGATAAGTCGGGTGTGAAAGCCC	0	2	0	0	6	1	4	2	0	17	218	0	61	0
OTU1174	TACGGAGGGTGCAAGCGTTGTCCGGATTTATTGGGTTTAAAGGGTGCGTAGGCGGCTCTTTAAGTCAGTGGTGAAAGCCT	28	16	10	1	2	4	3	0	20	1	2	27	28	6
OTU1175	TACGTAGGGGGCTAGCGTTGTCCGGAATCATTGGGCGTAAAGCGCGCGTAGGCGGCCCGGTAAGTCCGCTCTGAAAGTCC	11	25	45	299	48	8	8	8	9	24	75	22	55	39
OTU1176	TACAGAGGTCTCAAGCGTTGTTCGGATTCATTGGGCGTAAAGGGTGCGTAGGTGGCGGGGTAAGTCAGGTGTGAAATTTC	7	20	31	129	29	15	6	6	13	11	8	24	16	24
OTU1177	TACGGAGGATCCAAGCGTTATCCGGATTTATTGGGTTTAAAGGGTGCGTAGGCGGATTAGTAAGTCAGTGGTGAAAGCCT	8	9	22	72	1	1	3	0	3	2	4	14	12	16
OTU1178	TACGGAGGGTGCGAGCGTTATCCGGATTTATTGGGTTTAAAGGGTCCGTAGGCGGTAGATTAAGTCAGTGGTGAAATCCT	8	0	0	0	0	0	1	1	1	1	1	213	6	0
OTU1179	TACGGAGGGTGCGAGCGTTGTTCGGAATTACTGGGCGTAAAGGGCGCGTAGGCGGCTATTTAAGTCAGATGTGAAAGTCC	0	2	4	10	32	15	6	3	4	10	78	4	32	40
OTU1180	TACGTAGGGGGCAAGCGTTGTCCGGAATTATTGGGCGTAAAGCGCGCGCAGGCGGTTCTTTAAGTCTGGTGTCTAAGTGC	4	14	6	35	11	16	4	5	21	21	63	27	20	31
OTU1181	TACGAAGGGTGCAAACGTTGCTCGGAATCATTGGGCGTAAAGCGCACGTAGGCGGCCTTGTAAGTCGGATGTGAAATCCC	17	3	5	28	5	14	16	10	10	17	106	5	28	5
OTU1182	GACGGAGGGTGCTAGCGTTGTTCGGATTTACTGGGCGTAAAGGGCGCGTAGGCGGCCTTCTCAGTCGGGTGTGAAAGCCC	15	13	14	181	19	10	5	5	9	5	25	44	17	52
OTU1183	GACGTAGGGAGCAAGCGTTGTCCGGATTTACTGGGCGTAAAGGGCGCGTAGGCGGTCTGTTAAGTGTGAAGTGAAATCTC	29	7	9	16	2	3	7	11	29	13	5	27	23	15
OTU1184	TACGGAGGGTGCAAGCGTTAATCGGAATTACTGGGCGTAAAGCGTGCGTAGGCGGCTTGTTAAGTCAGATGTGAAAGCCC	0	7	42	14	82	7	11	4	5	10	4	8	29	32
OTU1185	TACGAAGGGGGCTAGCGTTGTTCGGATTTACTGGGCGTAAAGCGCACGTAGGCGGGCCGTTAAGTCAGGGGTGAAATCCC	0	9	13	2	1	1	6	3	22	6	3	3	133	9
OTU1186	TACAGAGGTGGCAAGCGTTGCTCGGTATCACTGGGCTTAAAGGGCGCGTAGGCGGTGCGGTACGGTTTCGGTGAAATCCC	5	25	43	32	60	12	26	12	12	47	136	9	113	22
OTU1187	TACGTAGGGTGCAAGCGTTAATCGGAATTACTGGGCGTAAAGCGTGCGCAGGTGGTTGTGCAAGACAGATGTGAAATCCC	21	176	204	34	61	98	122	109	319	513	201	48	523	129
OTU1188	TACGAGAGGTCCAAGCGTTAGTCGGAATCACTGGGCTTAAAGGGTGCGTAGGCGGGCTTGTAAGTGTCTTGTGAAATCCC	0	14	17	9	8	9	7	7	5	16	3	2	30	12
OTU1189	TACGTAGGGGGCAAGCGTTATCCGGAATTATTGGGCGTAAAGAGTGCGTAGGTGGTTATTTAAGCGCGAGGTGAAAGGCT	0	2	20	27	9	7	39	18	10	14	4	0	14	22
OTU1190	TACGAAGGGGGCTAGCGTTGTTCGGAATCACTGGGCGTAAAGCGTATGCAGGCGGATCGTTAAGTCGGGGGTGAAATCCC	15	7	9	15	11	16	11	10	22	28	210	50	42	16
OTU1191	TACGAAGGTGGCAAGCGTTGTTCGGATTTACTGGGCGTAAAGGGAGCGTAGGCGGTCTGGTAAGCCCTCCGGGAAATCTC	1	0	4	5	5	13	5	3	3	14	72	4	16	7
OTU1192	TACGGAGGGTGCGAGCGTTAATCGGAATTACTGGGCGTAAAGCGCGCGTAGGCGGTTTGTTAAGCCAGATGTGAAAGCCC	9	25	15	44	13	0	9	6	2	3	19	21	51	33
OTU1193	TACGAAGGTCCCGAGCGTTATTCGGAATCACTGGGCGTAAAGGGAGCGTAGGCGGCGTGGAAAGTCAGATGTGAAATCCC	4	14	17	4	7	4	4	2	20	0	26	132	23	7
OTU1194	TACGAAGGGTGCAAACGTTGCTCGGAATCATTGGGCGTAAAGCGCACGTAGGCGGTTTTTTAAGTTGGATGTGAAAGCCC	52	2	0	2	7	1	8	6	2	31	23	9	5	9
OTU1195	TACGGAGGGTGCAAGCGTTGTTCGGAATTACTGGGCGTAAAGGGCGTGTAGGCGGTGTGGTAAGTCAGATGTGAAAGCCC	0	6	7	3	27	15	13	5	0	59	25	3	5	40
OTU1196	GACAGGGGTCTCGAGCGTTAATCGGAATCACTGGGCTTAAAGGGTGCGTAGGCGGACCCGAACGCGTCCCGTGAAATCCC	0	11	8	2	13	5	0	2	3	21	56	4	48	9
OTU1197	TACGGAGGGTGCAAGCGTTATCCGGATTCACTGGGTTTAAAGGGTGCGTAGGTGGGCAGGTAAGTCAGTGGTGAAATCTC	119	0	2	5	0	0	0	0	1	1	7	2	10	20
OTU1198	TACGAACTGTGCGAACGTTATTCGGAATCACTGGGCTTACAGGGTGCGTAGGCGGCTATTCAAGTCAGGTGTGAAATCCC	1	13	9	5	2	1	0	0	30	1	19	20	47	5
OTU1199	TACGGAGGATGCAAGCGTTATCCGGATTTATTGGGTTTAAAGGGTGCGTAGGCGGATTAATAAGTCAGCGGTGAAAACCT	0	2	20	5	110	23	37	26	7	23	2	0	39	61
OTU1200	TACGTAGGATCCTAGCGTTGTCCGGATTTACTGGGTGTAAAGGGTGCGCAGGCGGGCTTATAAGTCAGTGGTGAAATCTC	4	1	4	19	8	3	8	4	3	30	79	11	39	13
OTU1201	TACAGAGGGTGCGAGCGTTAATCGGAATTACTGGGCGTAAAGCGCGCGTAGGCGGTTGTGTAAGTTGGAGGTGAAATCCC	12	3	9	18	2	42	15	4	1	5	4	230	8	1
OTU1202	TACGTAGGGGGCGAGCGTTGTCCGGAATCATTGGGCGTAAAGCGCGTGTAGGCGGCTTGATAAGTCTGGTGTGAAATCTT	60	39	37	80	45	52	28	39	24	51	66	62	63	57
OTU1203	TACGTAGGGAGCAAGCGTTGTTCGGAATTATTGGGCGTAAAGAGCGCGTAGGCGGTTTGGTAAGTCTGGTGTGAAATCCC	1	5	19	7	121	20	28	20	16	109	109	12	44	120
OTU1204	GACGAAGGATGCAAGCGTTATCCGGATTCATTGGGTTTAAAGGGAGCGTAGGCGGCCCAATAAGTCAGTGGTGAAATCTC	3	6	12	31	13	5	6	2	12	2	5	17	11	10
OTU1205	TACGAATCGTCCTAACGTTGTTCGGATTCACTGGGTTTAAAGGGTGCGTAGGCGGTGCGTTAAGTCGGTGGTGAAATACT	4	5	5	4	3	5	6	2	6	20	210	7	36	4
OTU1206	TACGAAGGGGGCTAGCGTTGTTCGGAATTACTGGGCGTAAAGCGCGCGTAGGCGGTGCATCATGTCAGAGGTGAAATCCC	15	15	4	46	0	15	12	14	39	7	20	41	22	23
OTU1207	TACGGAGGGTGCAAGCGTTGCTCGGAATTACTGGGCGTAAAGCGAGCGCAGGCGGTCTGATAAGTCGGTTGTGAAAGCCC	10	1	0	35	0	5	18	9	2	30	7	21	11	18
OTU1208	CACGTAGGCACCAAGCGTTGTCCGGATTTATTGGGCGTAAAGAGCTCGTAGGCGGTTCGGTAAGTCGGATGTGAAAACTT	6	10	7	7	27	6	4	6	12	8	7	5	32	20
OTU1209	GACGTAGGGTCCAAGCGTTGTCCGGATTTACTGGGCGTAAAGAGCGCGTAGGCGGCTTGTTAAGTGTGGTGTGAAATCTC	20	7	19	22	5	10	16	6	9	19	103	9	71	23
OTU1210	TACGGGGGGTGCGAACGTTGTTCGGAATCACTGGGCGTAAAGAGCGCGTAGGCGGCCTTGTAAGCGGGGTGTGAAATCCC	4	3	7	63	7	3	4	2	2	13	50	29	13	16
OTU1211	TACAGAGGGTGCGAGCGTTGTCCGGAATCACTGGGCGTAAAGGGCGCGTAGGTGGCTGTGTAAGTCGGGGGTGAAATGCT	1	6	9	6	2	20	29	17	10	23	17	3	7	3
OTU1212	TACGTAGGGGGCAAGCGTTGTCCGGAATTATTGGGCGTAAAGCGCGCGCAGGCGGTCAATTAAGTTGGGTGTTTAAGCCC	1	22	34	119	31	14	13	14	23	25	77	23	36	41
OTU1213	TACGTAGGGGGCAAGCGTTGTCCGGAATTATTGGGCGTAAAGCGCGCGCAGGCGGTCATTTAAGTCTGGTGTATAAACCA	2	10	10	68	17	6	3	1	18	17	34	37	14	12
OTU1214	TACGTAGGGCGCAAGCGTTGTCCGGAATTATTGGGCGTAAAGAGCTCGTAGGCGGCTTGTTGCGTCGGTTGTGAAAGCCC	1	16	30	217	38	9	5	10	6	18	55	50	39	38
OTU1215	TACGTAGGGTGCAAGCGTTAATCGGAATTACTGGGCGTAAAGCGTACGCAGGCGGCTGAGTAAGACAGGTGTGAAATCCC	1	53	62	85	40	15	19	13	7	19	43	35	34	44
OTU1216	TACGTATGGGGCGAGCGTTGTTCGGAGTTATTGGGCGTAAAGGGCGTGTAGGCGGCCCGAGAAGTCTGGTGTGAAATCGC	0	3	8	0	58	22	23	17	5	61	3	5	12	10
OTU1217	TACGAAGGGTGCAAGCGTTAATCGGAATTACTGGGCGTAAAGGGTGCGTAGATGGTTTTTTAAGTCAGCTGTGAAATTCC	26	13	21	20	0	7	13	3	20	2	5	45	43	31
OTU1218	TACGTAGGGCGCAAGCGTTGTCCGGATTTATTGGGCGTAAAGAGTTCGTAGGCGGTCTGTCGCGTCGGAAGTGAAAACCC	0	17	23	11	12	7	6	8	8	6	11	8	15	15
OTU1219	AACGTAGGTTCCGAGCGTTATCCGGATTTACTGGGCGTAAAGCGTGTTCAGGCGGCTCAGCAAGTCGGGCATGAAATCTC	3	4	6	3	15	5	8	3	1	15	63	3	18	7
OTU1220	TACGGAGGGTGCAAGCGTTGTTCGGAATTATTGGGCGTAAAGAGCGTGTAGGCGGCCGGGTAAGTCAGATGTGAAATCCT	0	3	1	0	15	2	1	4	8	35	45	1	12	21
OTU1221	TACGGGGGGGGCGAGCGTTGTTCGGAATTACTGGGCGTAAAGGGTGCGTAGGCGGTTTGCTAAGTTGGATGTGAAAACTC	13	4	16	24	9	8	11	4	25	39	106	25	38	23
OTU1222	TACGGAGGGTGCAAGCGTTATCCGGAATCATTGGGTTTAAAGGGTCCGTAGGCGGATAATTAAGTCAGAGGTGAAATCCC	0	0	2	0	62	10	9	9	2	16	8	0	13	0
OTU1223	TACGAAGGTCCCGAGCGTTATTCGGAATCACTGGGCGTAAAGGGAGCGTAGGCGGCGCGGTAAGTCAGATGTGAAATCTG	7	9	23	1	17	6	3	5	86	6	15	93	8	9
OTU1224	TACGTAGGGTGCAAGCGTTATCCGGAATTATTGGGCGTAAAGAGCTCGTAGGCGGTTTGTCGCGTCTGCTGTGAAACCCC	5	41	41	63	27	7	4	3	22	4	8	23	25	11
OTU1225	TACGGAGGGTGCAAGCGTTGTTCGGAATTATTGGGCGTAAAGCGCGCGCAGGCGGCTTTTTAAGTCTGATGTGAAAACCC	8	21	13	27	3	13	10	9	13	3	15	4	20	10
OTU1226	AACGTAGGAGGCGAGCGTTATCCGGATTTATTGGGCGTAAAGCGCATGCAGGCTGTTTTCTAAGTCGGACGTGAAAGCTC	1	15	15	11	13	5	2	1	6	7	6	2	30	33
OTU1227	TACAGAGGGTGCAAGCGTTGTTCGGAATTATTGGGCGTAAAGCGCGTGTAGGCGGCCAACCAAGTCGGGTGTGAAAGCCC	0	10	19	3	50	0	3	1	8	20	29	6	7	61
OTU1228	TACGGAGGATGCAAGCGTTGTTCGGAATCACTGGGCTTAAAGAGCGTGTAGGTGGAATATCAGGCGTCGGGTGAAATCCC	5	18	26	21	29	16	14	5	3	30	18	9	32	13
OTU1229	TACGTAGGGGGCAAGCGTTGTCCGGATTTACTGGGTGTAAAGGGTGCTCAGGTGGACTTTTAAGTCAGAGGTGAAATCCC	6	15	27	31	7	4	4	6	14	6	10	2	45	29
OTU1230	TACGGAGGATGCGAGCGTTATCCGGATTCATTGGGTTTAAAGGGTGCGTAGGCGGACTTATAAGTCAGTGGTGAAAACCT	0	2	13	5	34	7	13	4	3	18	4	5	4	35
OTU1231	TACGTAGGCAGCAAACGTTGTTCGGAATTACTGGGCGTAAAGAGTGTGTAGGCGGTTGGGTAAGTTTGGTGTGAAATCTC	0	33	48	9	7	11	8	8	13	15	11	11	28	6
OTU1232	TACGTAGGGGGCAAGCGTTGTCCGGATTTATTGGGCGTAAAGAGCTTGTAGGCGGCTTGGTAAGTCGAGTGTGAAAACTC	0	5	17	61	5	3	12	18	2	2	2	6	0	0
OTU1233	TACGAAGGGTGCAAACGTTGCTCGGAATTATTGGGCGTAAAGCGCACGTAGGCGGCTCCGCAAGTCGGATGTGAAATCCC	1	42	36	140	27	16	15	12	37	62	87	31	100	62
OTU1234	TACGTAGGTGGCGAGCGTTGTCCGGATTTACTGGGCGTAAAGAGCGCGCAGGCGGTCGTTCAAGTCGGATGTGAAAGCCC	22	53	62	122	189	52	53	49	52	128	233	86	119	182
OTU1235	TACGGGGGGTGCTAGCGTTATTCGGAATCATTGGGCGTAAAGGGCGCGTAGGCGGTCTCTTAAGTCAGATGTGAAAGCCC	0	9	15	1	75	26	26	19	2	76	13	1	24	39
OTU1236	TACGTAGGGCGCAAGCGTTGTCCGGAATTATTGGGCGTAAAGAGCTCGTAGGTGGCTTGTCACGTCGGGTGTGAAAGCTT	1	3	9	34	22	2	5	2	2	2	20	23	8	7
OTU1237	GACGTAGGGGGCGAGCGTTGTCCGGATTTACTGGGCGTAAAGAGCGCGTAGGCGGCTCGTTAAGTGTGAAGTGAAATCTC	2	28	27	34	2	16	22	18	27	7	12	20	22	17
OTU1238	GACGAACCGTCCAAACGTTATTCGGAATTACTGGGCTTAAAGGGTGCGTAGGCGGCGCGGAAAGTTGGGTGTGAAATCCC	25	29	30	20	24	14	15	11	18	28	144	38	106	18
OTU1239	TACGTAGGCAGCAAGCGTTGTTCGGAATTACTGGGCGTAAAGAGTGCGTAGGCGGTTAGGTAAGTCCGTTGTGAAATCTC	0	4	5	0	23	8	15	7	2	36	15	0	7	7
OTU1240	TACGTAGGATCCGAGCGTTGTCCGGATTTACTGGGTGTAAAGGGTGCGCAGGCGGACTGGTAAGTCAGTGGTGAAATCTC	47	9	10	3	2	4	5	5	6	1	10	18	13	1
OTU1241	TACGAAGGGTCCAAGCGTTGTTCGGAATCATTGGGCGTAAAGCGCGCGCAGGCGGATCAGCAAGTCAGATGTGAAATCTC	29	37	32	36	15	13	5	9	19	10	23	80	41	11
OTU1242	TACGAAGGGGGCTAGCGTTGCTCGGAATCACTGGGCGTAAAGCGCACGTAGGTGGGTCGTTAAGTCAGGGGTGAAATCCC	4	15	24	6	11	31	17	21	17	30	22	9	22	3
OTU1243	TACGTAGGTGGCAAGCGTTGTCCGGATTTACTGGGCGTAAAGCGCCCGCAGGCGGCTTGTTAAGTTCAAGGTGAAATCTC	4	8	16	8	4	31	23	27	17	8	11	5	4	5
OTU1244	TACAGAGGGTGCAAGCGTTGTTCGGAATCATTGGGCGTAAAGCGCGTGTAGGCGGTCTTCTAAGTCTGGTGTGAAAGCCC	8	25	19	12	5	16	26	19	8	8	12	12	26	9
OTU1245	GACGAGGGGTCCAAGCGTTGTTCGGAATCATTGGGCGTAAAGCGGGTGTAGGCGGCTCTATAAGTCAGAAGTGAAATCCC	3	3	6	12	57	4	9	9	3	29	7	6	6	2
OTU1246	TACGAAGGGTGCAAACGTTGCTCGGAATTATTGGGCGTAAAGCGCACGTAGGCGGTCCGAAAAGTCGGATGTGAAAGCCT	18	2	0	4	5	0	1	0	50	0	0	42	3	0
OTU1247	TACGTAGGGTCCGAGCGTTGTCCGGAATTACTGGGCGTAAAGAGCTTGTAGGCGGTTCGTCGCGTCGTTTGTGAAAACTT	0	2	9	31	5	1	2	15	1	0	1	0	60	2
OTU1248	TACAGAGGTGGCGAGCGTTGTTCGGATTTACTGGGCGTAAAGGGTGCGTAGGCGGTTCTGCGTGTCGGATGTGAAATCTC	0	14	14	2	22	5	10	14	11	30	18	5	37	19
OTU1249	AACGTAGGACACAAGCGTTATCCGGAATTACTGGGCGTAAAGGGCGTGCAGGCGGTTGCGTAAGTTAGGCGTGAAAGACT	0	18	27	1	13	4	7	4	8	15	39	8	36	15
OTU1250	TACGTAGGGTGCAGGCGTTAATCGGAATTACTGGGCGTAAAGCGTGCGCAGGCGGTCTACTAAGAGAGGTGTGAAATCCC	61	5	10	117	23	9	8	9	10	15	29	72	52	26
OTU1251	TACGTAGGCAGCAAGCGTTGTTCGGAATTACTGGGCGTAAAGCGAGTGTAGGCGGTTTACCAAGTCTGTTGTGAAATCTC	3	3	2	0	4	1	2	4	7	7	57	0	44	5
OTU1252	TACGGAGGGTGCGAGCGTTATCCGGAATCACTGGGTTTAAAGGGTGCGTAGGCTGTTGTTCAAGTCTGTCGTGAAATGCA	0	10	9	0	0	11	13	6	24	21	60	0	18	0
OTU1253	TACGTAGGGTGCGAGCGTTAATCGGAATTACTGGGCGTAAAGCGTGCGTAGGCGGTTGGCAAAGTCAGCTGTGAAAGCCC	19	4	14	62	10	3	3	4	16	13	8	35	20	25
OTU1254	TACGAAGGGTGCAAGCGTTAATCGGAATTACTGGGCGTAAAGGGTGCGTAGACGGTTTGTTAAGTCGGATGTGAAAGCCC	0	3	8	23	7	6	16	9	20	9	8	7	5	6
OTU1255	TACGGGGGGAGCAAGCGTTGTTCGGAATCACTGGGCGTAAAGGGCGTGTAGGCGGTTAAGTAAGTGGGATGTGAAATGCC	3	4	9	8	84	11	37	15	21	19	63	3	29	38
OTU1256	TACGGAGGATGCAAGCGTTATCCGGAATGATTGGGCGTAAAGCGTCCGTAGGTGGTTTTGTAAGTCTGTGGTTAAAGCGT	1	10	12	33	4	16	6	4	59	1	29	10	22	131
OTU1257	TACGGAGGGTGCGAGCGTTAATCGGAATTACTGGGCGTAAAGCGTGCGTAGGCGGCTTGCCAAGTCAGGCGTGAAAGCCC	0	0	1	0	0	0	1	0	0	39	84	2	6	3
OTU1258	TACAGAGGGTGCAAGCGTTGTCCGGAATCACTGGGCGTAAAGGGCGCGTAGGCGGCCTGATAAGTCGGGGGTGAAATTCT	7	11	24	38	31	11	7	5	12	27	54	34	31	114
OTU1259	TACGGAGGGGGCCAGCGTTGTTCGGAATCATTGGGCGTAAAGGGCGCGTAGGCGGCCGACCAAGTCGGAGGTGAAATCCC	3	4	18	63	21	4	7	7	10	33	98	27	45	48
OTU1260	TACGGAGGATCCAAGCGTTATCCGGAATTACTGGGCGTAAAGAGTTGCGTAGGTGGCATAGTAAGTAGGTAGTGAAAGCG	141	0	0	0	0	1	0	0	1	0	0	0	0	0
OTU1261	TACGGAGGGTGCGAGCGTTGTTCGGAATTATTGGGCGTAAAGCGCGTGTAGGCTGTTTATTAAGTCTGATGTGAAAGCCC	0	1	13	10	19	8	12	1	0	17	4	0	11	40
OTU1262	TACGGAGGATCCAAGCGTTATCCGGAATCATTGGGTTTAAAGGGTCCGTAGGCGGTCTGATAAGTCAGTGGTGAAAGCCC	31	4	9	2	8	2	1	1	16	11	24	17	110	5
OTU1263	AACGTAGGAGGCGAGCGTTATCCGGATTCACTGGGTGTAAAGCGCGTGCAGGCGGTTCGGTAAGTTGGGCGTGAAATCTC	2	2	5	3	64	11	8	8	0	32	16	10	5	9
OTU1264	TACGGAGGGTGCAAGCGTTATCCGGATTTATTGGGTTTAAAGGGTGCGTAGGCGGTAAAATAAGTCAGTGGTGAAAAGCT	0	3	65	57	19	8	43	12	10	5	4	1	10	55
OTU1265	TACAGAGGTCCCAAGCGTTGTTCGGATTCACTGGGCGTAAAGGGTGCGTAGGTGGCCGGTTAAGTCTGACGTGAAATCTC	7	12	27	66	10	4	4	3	18	15	25	9	40	37
OTU1266	TACGTAGGTGGCGAGCGTTGTCCGGATTTACTGGGCGTAAAGAGCGCGCAGGCGGTCGTACAAGTCGCGTGTGAAAGCCC	26	5	8	46	19	8	13	7	9	30	118	46	51	19
OTU1267	TACGTAGGGGGCAAGCGTTATCCGGAATTATTGGGCGTAAAGAGTGCGTAGGTGGTTATGTAAGCGCAGGGTGAAAGGCA	1	2	9	29	10	19	41	15	22	5	2	1	8	5
OTU1268	GACAGAGGGTGCAAACGTTGTTCGGAATTACTGGGCGTAAAGCGAGTGTAGGCGGTCTGAAAAGTCGGGTGTGAAAGCCC	12	38	47	47	15	25	34	14	52	41	101	46	80	45
OTU1269	TACGAAGGGGGCTAGCGTTGTTCGGAATTACTGGGCGTAAAGCGCACGTAGGCGGGCTTGTAAGTTAGAGGTGAAATCCC	44	81	78	71	55	72	78	91	172	70	244	153	183	55
OTU1270	TACGTAGGTGGCGAGCGTTGTCCGGATTTACTGGGCGTAAAGCGCGCGCAGGCGGACTGATCAGTCCGGGGTGAAATCTC	1	20	16	13	10	7	4	4	16	13	78	24	39	6
OTU1271	TACGTAGGGTGCGAGCGTTAATCGGAATTACTGGGCGTAAAGGGTGCGTAGGCGGTTTTTCAAGCTCGATGTGAAAGCCC	0	8	10	58	5	2	6	5	2	11	16	1	3	31
OTU1272	TACAGAGGTCCCAAGCGTTGTTCGGATTCACTGGGCGTAAAGGGTGCGTAGGTGGTGGGGTAAGTCTCGTGTGAAAGCTC	2	7	9	46	16	5	5	1	3	10	7	17	17	22
OTU1273	TACGAAGGGGGCTAGCGTTACTCGGAATTACTGGGCGTAAAGGGCGCGTAGGCGGCTCGACCAGTCAGGCGTGAAATTCC	3	42	60	40	22	38	32	44	67	25	34	30	24	32
OTU1274	TACTGAGGGTGCGAGCGTTAATCGGAATTACTGGGCGTAAAGCGAGTGTAGGCGGTTGCCTAAGTCGGATGTGAAAGCCC	0	22	30	4	40	26	36	20	3	33	27	5	49	33
OTU1275	TACGGAGGGTGCAAGCGTTGTCCGGATTTATTGGGTTTAAAGGGTGCGTAGGCGGTCCCATAAGTCAGCGGTGAAATCCC	1	6	8	12	2	8	25	6	18	1	11	2	17	23
OTU1276	GACAGAGGTGGCGAGCGTTGTTCGGAATTACTGGGCTTAAAGGGCGAGTAGGCGGTGGAGCAAGTCTGAGGTGGAATCCT	0	3	3	1	49	12	13	15	4	59	34	2	14	24
OTU1277	TACGAAGGGGGCTAGCGTTGCTCGGAATCACTGGGCGTAAAGGGCGCGTAGGCGGCCATTCAAGTCGGGGGTGAAAGCCC	3	3	10	175	17	5	3	1	1	7	9	7	8	6
OTU1278	GACGAACCGTCCAAACGTTATTCGGAATCACTGGGCTTAAAGGGCGCGTAGGCGGCCGAGCGGGTCGCGGGTGAAATCCT	35	39	30	25	4	17	7	13	38	31	59	73	58	13
OTU1279	TACAGAGGTCCCAAGCGTTGTTCGGATTTACTGGGCGTAAAGGGTGCGTAGGCGGTCGGGTCAGTCTGATGTGAAATCTC	0	6	14	4	55	19	31	13	3	14	5	0	8	16
OTU1280	TACGAAGGGGGCTAGCGTTGCTCGGAATGACTGGGCGTAAAGGGCGCGTAGGCGGATTGTACAGTCAGACGTGAAATTCC	9	18	25	12	23	26	18	22	29	35	45	6	17	24
OTU1281	GACGTAGGGAGCGAGCGTTGTCCGGATTCATTGGGCGTAAAGAGCGCGCAGGCGGTTTGGTAAGTCGGATGTGAAAACCC	3	11	7	35	17	21	5	6	20	24	73	32	55	9
OTU1282	TACGTAGGATCCAAGCGTTGTCCGGATTTACTGGGTGTAAAGGGCGTGTAGGTGGATTCTTAAGTCGGTGGTGAAATCTT	28	13	29	3	16	16	11	3	10	40	80	19	69	21
OTU1283	TACGGAGGGGGCTAGCGTTGTTCGGAATTACTGGGCGTAAAGGGCGTGTAGGCGGCGCGGTAAGTCAGGCGTGAAAGCCC	0	6	5	1	11	7	5	4	5	21	42	2	24	1
OTU1284	TACGGAGGGTGCGAGCGTTAATCGGAATTACTGGGCGTAAAGCGTGCGTAGGCGGTTGGTTAAGTCAGATGTGAAAGCCC	0	0	1	0	0	2	0	0	3	21	81	0	31	1
OTU1285	TACGGGGGGGGCAAGCGTTGTTCGGAATTACTGGGCGTAAAGGGCTCGTAGGTGGCCAACTCAGTCGGACGTGAAATCCC	56	33	48	217	32	21	15	14	64	69	411	67	126	64
OTU1286	TACGGAGGGTGCAAGCGTTATCCGGATTCACTGGGTTTAAAGGGTGCGTAGGCGGGTTGGTAAGTCAGTGGTGAAAGCCC	4	10	11	7	12	12	19	8	3	21	28	9	11	2
OTU1287	TACGTAGGCAGCAAGCGTTGTTCGGAATTACTGGGCGTAAAGCGTGCGTAGGCGGTGCCATAAGTTCGGTGTGAAATCTC	1	36	57	1	8	15	20	20	20	16	21	0	88	0
OTU1288	TACAGAGGGTGCGAGCGTTAATCGGAATTACTGGGCGTAAAGCGCGCGTAGGCGGTTTTGTAAGTCGGGTGTGAAATCCC	3	6	10	101	10	2	2	5	0	6	4	6	4	7
OTU1289	GACAGAGGATGCAAGCGTTATCCGGAATGATTGGGCGTAAAGCGTCTGTAGGTGGCTTTTTAAGTCTGCCGTCAAATCCC	9	3	12	176	5	2	6	5	14	0	11	18	10	10
OTU1290	TACGAAGGGGGCTAGCGTTGTTCGGAATTACTGGGCGTAAAGGGCGCGTAGGCGGCCTGCCAAGTCTGATGTGAAATCCC	1	5	12	5	13	3	7	4	8	4	16	11	19	14
OTU1291	TACGGAGGGCGCAAGCGTTGTTCGGAATTATTGGGCGTAAAGCGGGTGTAGGCGGCTTGGCAAGTCGGGTGTGAAATCCC	0	2	2	0	66	2	6	0	0	14	4	0	17	8
OTU1292	TACGAAGGGGGCTAGCGTTGCTCGGAATTACTGGGCGTAAAGGGAGCGTAGGCGGATAGTTCAGTCAGAGGTGAAAGCCC	163	13	19	21	6	5	5	2	32	5	3	86	17	4
OTU1293	TACGTAGGGGGCAAGCGTTGTCCGGATTTATTGGGCGTAAAGAGCGTGTAGGCGGCCAGACAAGTCCGTTGTGAAAACTA	123	46	44	243	73	20	17	12	13	47	79	45	69	94
OTU1294	TACAGAGGGTGCAAGCGTTGTTCGGAATCACTGGGCGTAAAGCGCGCGCAGGCGGATGGTTGCGTCCGGAGTGAAATTTC	0	1	6	83	12	0	1	0	2	4	33	4	8	20
OTU1295	TACGTAGGGTGCGAGCGTTAATCGGAATTACTGGGCGTAAAGCGTGCGCAGGTGGTTTTTTAAGTCAGACGTGAAATCCC	3	13	17	7	0	8	8	4	23	9	5	8	13	11
OTU1296	TACGGAGGGTGCAAGCGTTGTTCGGAATCACTGGGCGTAAAGCGCGTGTAGGCGGCCTTCTCAGTCTGGTGTGAAAGCCC	11	16	40	72	38	23	13	14	18	42	105	65	74	80
OTU1297	TACGGAGGGTGCGAGCGTTAATCGGAATTACTGGGCGTAAAGCGCGCGTAGGCGGCTATGTAAGTCGGATGTGAAATCCC	0	3	8	4	31	0	3	2	0	8	29	0	70	3
OTU1298	TACGAAGGGGGCTAGCGTTGTTCGGAATTACTGGGCGTAAAGCGTACGTAGGCGGATTTGTAAGTAGGGGGTGAAATCCC	1	5	7	48	17	4	1	6	17	1	9	34	8	23
OTU1299	TACGAAGGGGGCTAGCGTTGTCCGGAATTACTGGGCGTAAAGCGCGCGTAGGCGGTTACGCAAGTCGGGCGTGAAAGCCC	5	5	12	0	26	18	25	26	12	31	42	25	17	8
OTU1300	TACGGAGGGTGCGAGCGTTAATCGGAATTACTGGGCGTAAAGCGCGCGTAGGCGGCTTGGTAAGTCGGATGTGAAAGCCC	0	2	5	1	3	1	0	0	1	3	92	2	21	10
OTU1301	TACGGAGGGTGCAAGCGTTATCCGGATTTACTGGGTTTAAAGGGTGCGTAGGTGGGCAGTTAAGTCAGTGGTGAAATCTC	16	45	85	44	28	34	35	37	72	14	6	16	66	19
OTU1302	AACGTAGGAGGCGAGCGTTATCCGGATTCACTGGGCGTAAAGCGCGTGCAGGTGGCCTGGTAAGTTAGGCGTGAAATCTC	0	1	2	4	16	6	5	6	3	49	30	5	36	8
OTU1303	TACGAAGGGGGCTAGCGTTGTTCGGAATTACTGGGCGTAAAGGGCGCGTAGGCGGTCTTGTAAGTCAGGCGTGAAAGGCC	3	7	4	0	10	5	4	6	3	16	49	6	23	11
OTU1304	TACGGGGGGTGCAAGCGTTACTCGGAATCACTGGGCGTAAAGAGCATGTAGGCGGATTGATAAGTTTGAAGTGAAATCCT	6	0	3	2	3	7	106	71	1	4	33	6	5	0
OTU1305	TACGGGGGGAGCAAGCGTTGTTCGGATTCATTGGGCGTAAAGGGCGCGTAGGCGGCTCGGTAAGTCTGACGTGAAATGCA	0	2	3	16	11	3	7	1	2	17	100	15	31	15
OTU1306	TACGGAGGGTGCGAGCGTTGTCCGGAATCATTGGGCGTAAAGGGCGCGTAGGTGGCGGGATAAGCGTGCGGTGAAAGCTC	177	6	8	47	6	1	4	2	14	4	3	46	13	6
OTU1307	GACGAGGGATCCTAGCGTTGTTCGGAATTATTGGGCGTAAAGCGGGTGTAGGCGGATCTATAAGTCAGGTGTGAAATCCC	22	28	20	7	10	10	5	6	82	7	2	4	11	6
OTU1308	TACGTAGGTGGCAAGCGTTGTCCGGATTTACTGGGCGTAAAGAGCGCGCAGGCGGTCGGATAAGTCGAGTGTGAAAGCCC	14	28	28	45	33	29	30	14	21	22	65	19	57	24
OTU1309	TACAGAGGTGGCGAGCGTTGTTCGGATTTACTGGGCGTAAAGGGTGCGTAGGCGGCCCCGTGTGTCGGATGTGAAAGCCC	3	19	11	22	4	3	1	2	5	0	5	24	13	5
OTU1310	GACGGAGGGTGCTAGCGTTGTTCGGAATTACTGGGCGTAAAGGGCGCGTAGGTGGCTTGTTAAGTCGGGTGTGAAAGCCC	0	21	20	2	4	16	6	9	20	19	11	3	15	3
OTU1311	TACGGAGGGTGCGAGCGTTAATCGGAATTACTGGGCGTAAAGCGTGCGCAGGCGGCCCGTTAAGTCAGATGTGAAAGCCC	0	1	1	6	52	4	1	3	3	27	49	2	8	14
OTU1312	TACAGAGGTCTCAAGCGTTGTTCGGAATCACTGGGCGTAAAGGGTGCGTAGGCCGCAATGTAAGTCAGATGTGAAAGCCC	2	18	7	0	0	0	0	0	9	6	24	2	46	19
OTU1313	TACGAAGGGGACTAGCGTTGTTCGGAATTACTGGGCGTAAAGCGCACGTAGGCGGATATGCCAGTCAGAGGTGAAATCCC	56	13	22	22	28	2	2	2	49	0	13	18	29	35
OTU1314	TACGTAGGGTGCGAGCGTTAATCGGAATTACTGGGCGTAAAGCGTGCGCAGGCGGCGCTGCAAGTCAGGCGTGAAATCCC	12	25	39	84	31	32	21	20	28	58	383	55	85	69
OTU1315	TACGTAGGATCCGAGCGTTGTCCGGATTTACTGGGTGTAAAGGGCGTGTAGGTGGGTTCCTAAGTCGGTGGTGAAATCTT	3	15	28	4	100	13	43	17	26	82	142	1	157	47
OTU1316	TACAGAGGGGGCCAGCGTTGTCCGGACTTACTGGGTGTAAAGCGCATGCAGGTGGCCTGGCAAGTGTGCTGTGAAAGCCC	0	5	2	5	0	9	3	11	25	0	3	47	21	0
OTU1317	TACGTAGGGTGCAAGCGTTAATCGGAATTACTGGGCGTAAAGCGTGCGCAGGCGGTCGTACAAGACAGGTGTGAAATCCC	509	9	4	0	0	1	2	3	26	3	4	29	2	7
OTU1318	TACAGAGGGTGCAAACGTTGCTCGGAATTACTGGGCGTAAAGCGCGAGTAGGTGGCTATGCCAGTCCGATGTGAAAGCCC	94	0	0	1	0	0	0	0	8	0	1	10	3	0
OTU1319	TACAGAGGTCCCGAGCGTTGTTCGGATTCATTGGGCGTAAAGGGTGCGTAGGTGGCGCTGTAAGTGGGGTGTGAAATCCC	3	15	30	135	22	7	2	3	8	12	17	24	16	24
OTU1320	TACGGAGGGTGCAAGCGTTAATCGGAATTACTGGGCGTAAAGCGCGCGTAGGTGGTTTGTTAAGTGTGATGTGAAAGCCC	6	2	4	19	0	19	14	1	5	6	58	20	15	0
OTU1321	TACGAGGGGCGCAAGTGTTGTTCGGAATCACTGGGCGTAAAGGGAGCGTAGGCGGGCTTTTAAGTTAGGTGTTTAATCCC	54	9	6	25	4	0	1	0	0	1	6	8	24	18
OTU1322	GACAGAGGGGGCAAGCGTTGCTCGGAATTACTGGGCGTAAAGGGCGTGTAGGCGGAGCGGCAAGTCGGTCGTGAAAGCCT	1	6	2	0	2	4	1	2	2	21	130	0	6	2
OTU1323	TACGGAGGGTGCAAGCGTTATCCGGATTTACTGGGTTTAAAGGGTGCGTAGGCGGGTTGATAAGTCAGTGGTGAAATACC	0	7	21	11	4	4	7	4	5	7	2	4	17	25
OTU1324	TACGTAGGGTCCAAGCGTTAATCGGAATTACTGGGCGTAAAGCGTGCGCAGGCGGTTTTATAAGCCAGATGTGAAATCCC	45	16	9	33	8	28	10	14	23	13	13	46	9	13
OTU1325	GACGGAGGTGGCAAACGTTGCTCGGAATTACTGGGCTTAAAGGGCGTGTAGGCGGTCGATTAAGTCGGGTGTGAAAAACC	0	21	21	7	30	8	11	4	3	48	200	5	76	9
OTU1326	TACCAGCACCCCGAGTGGTCGGGACGATTATTGGGCCTAAAGCATCCGTAGCTTGTTCTGCAAGTCTTCCGTTAAATCCA	5	0	1	0	1	2	1	1	0	10	192	1	4	3
OTU1327	GACATAGGTGGCAAGCGTTATTCGGAATTACTAGGCGTAAAGCGAGTGTAGGCGGACGATTAAGTCCGATGTTAAATCTC	19	6	17	12	33	4	11	3	9	12	5	8	13	19
OTU1328	TACGTATGGGGCAAGCGTTGTTCGGATTTATTGGGCGTAAAGGGCGTGTAGGCGGCTCATCAAGTCTGGTGTGAAATTGC	1	1	15	1	57	1	9	3	4	65	39	16	115	40
OTU1329	GACAGAGGTGGCAAGCGTTGTTCGGATTCATTGGGTGTAAAGGGTTCGTAGGTGGTCGAATAAGTCTGACGTGAAATCCC	39	5	5	8	16	5	6	2	13	7	1	2	23	44
OTU1330	TACGAAAGGGGCTAGCGTTGTTCGGAATTACTGGGCGTAAAGCGCACGTAGGCGGTCGTGTAAGATGGGGGTGAAATCCC	50	7	6	6	4	6	6	8	24	12	23	16	32	1
OTU1331	TACGGAGGGTGCAAGCGTTGCTCGGAATTACTGGGCGTAAAGGGCGTGTAGGCGGTTTTGTATGTCTGGCGTGAAAGCCC	14	20	35	58	15	32	14	25	37	45	42	36	58	27
OTU1332	GACGAACCGTGCGAACGTTGTTCGGAATCACTGGGCTTAAAGGGCGCGTAGGCGGGCTACCAAGTCTGTGGTGAAATCCT	29	1	6	7	1	1	2	2	6	8	12	35	18	6
OTU1333	TACGTAGGGTGCGAGCGTTAATCGGAATTACTGGGCGTAAAGGGTGCGCAGGCGGTTTTGTAAGCCAGACGTGAAATCCC	1	1	41	6	31	50	100	45	10	59	13	9	18	110
OTU1334	TACGTAGGCAGCAAGCGTTGTTCGGAATTATTGGGCGTAAAGAGTGCGTAGGCGGTGTTCCAAGTCTGTCGTGAAATCTC	4	7	17	3	9	11	5	3	27	22	141	29	50	10
OTU1335	CACGTAGGCTCCAAGCGTTGTCCGGATTTATTGGGCGTAAAGAGCTCGTAGGCGGTTTAGTAAGTCGGGTGTGAAAACTC	88	0	0	0	0	0	1	1	9	0	0	17	0	0
OTU1336	TACGGAGGGTGCGAGCGTTGTCCGGAATCACTGGGCGTAAAGGGCGCGTAGGCGGTTCGGTAAGTCACTTGTGAAATCCC	5	2	1	23	10	1	0	1	1	21	120	15	31	16
OTU1337	TACAGAGGGTGCAAGCGTTGTTCGGAATTACTGGGCGTAAAGCGTGCGTAGTCGGTATTGAGAGTCACGGGTGAAATCCC	13	20	16	10	32	6	9	4	23	22	14	3	11	18
OTU1338	TACGTAGGGTGCAAGCGTTGTCCGGAATTATTGGGCGTAAAGAGCTTGTAGGCGGTTTGTCGCGTCTGCTGTGAAATTTC	30	2	4	105	3	4	0	1	14	2	3	51	12	0
OTU1339	GACGAACCGTCCAAACGTTATTCGGAATCACTGGGCTTACAGAGTTCGTAGGCGGTCCCAAAAGTTAGGTGTGAAATCCC	15	13	8	9	6	11	6	7	8	3	3	18	13	6
OTU1340	TACGGAGGGTGCAAGCGTTATCCGGAATCACTGGGTTTAAAGGGTGCGTAGGCGGAGGAATAAGTCAGAGGTGAAAGGTA	72	63	53	15	9	6	7	4	32	11	6	45	46	8
OTU1341	GACGAAGGATTCAAGCGTTGTCCGGATTTACTGGGTTTAAAGGGTGCGTAGGCGGAAATATAAGTCAGTGGTGAAATCCC	16	2	0	10	2	0	0	0	3	6	1	63	20	2
OTU1342	GACAGAGGTGGCAAGCGTTGTTCGGATTTATTGGGCGTAAAGCGCACGCAGGCGGTTTGGTAAGTCAGGGGTGAAAGTCC	0	0	4	1	3	7	6	4	56	15	18	2	6	50
OTU1343	TACGGGGGGGGCAAGCGTTGTTCGGAATTATTGGGCGTAAAGGGCGCGTAGGCGGTGCGTGCAAGTCTCCAGTGAAATCC	0	0	1	2	4	4	3	2	3	25	133	3	8	3
OTU1344	TACGAAGGGGGCAAGCGTTGTTCGGAATTACTGGGCGTAAAGGGCGCGTAGGCGGCTTACCAAGTCAGGCGTGAAATTCC	27	71	84	128	141	126	117	142	244	253	218	71	266	63
OTU1345	TACAGAGGGTGCAAGCGTTAATCGGATTTACTGGGCGTAAAGCGTGCGTAGGTGGTTTGTTAAGTCAGGTGTGAAATCCT	1	0	5	0	19	14	14	11	6	137	74	0	29	2
OTU1346	TACGAAGGGGGCTAGCGTTGCTCGGAATTACTGGGCGTAAAGGGCGCGTAGGCGGACGACTTAGTCAGGCGTGAAAGCCC	0	8	13	0	3	13	10	11	83	1	0	1	11	0
OTU1347	TACGAAGGGGGCTAGCGTTGTTCGGAATTACTGGGCGTAAAGCGCACGCAGGCGGCGCATTAAGTCAGGGGTGAAAGGCC	0	5	13	5	13	21	23	17	3	71	234	2	18	4
OTU1348	TACAGAGGGTGCTAGCGTTGTTCGGAATTATTGGGCGTAAAGGGCGCGTAGGCGGCCTCGCATGTCGAATGTGAAAGCCC	43	3	4	9	1	3	9	8	8	22	84	10	19	14
OTU1349	GACGAAGGGGGCTAGCGTTGTTCGGAATTACTGGGCGTAAAGCGAGTGTAGGTGGTTGTCGTAGTCAGGCGTGAAAGCCT	2	12	18	23	11	18	14	0	16	12	8	14	13	9
OTU1350	GACAGAGGGTGCAAACGTTGTTCGGAATTACTGGGCGTAAAGCGCGTGTAGGTGGCCAGGCAAGTCGGGTGTGAAAGCCC	2	7	4	6	1	2	3	1	8	4	29	12	22	14
OTU1351	TACGTAGGGTGCTAGAGTTGTCCGGATTTACTGGGTGTAAAGGGTGCTCAGGTGGGTTTGTAAGTCAGAGGTGAAATCCC	5	15	22	47	14	6	7	4	7	12	16	6	32	41
OTU1352	TACATACTGTGCGAACGTTATTCGGATTTACTGGGCTTAAAGGGTGCGTAGGCGGTTCGTTAAGTAGGGTGTGAAAGCCC	228	3	0	3	0	4	0	0	3	0	6	15	6	1
OTU1353	TACGGAGGGGGCCAGCGTTGCTCGGAATCACTGGGCGTAAAGGGCTCGTAGGCGGTTTGATAAGTCCTGTGTGAAATCCC	4	4	6	13	2	4	5	2	4	16	90	8	14	7
OTU1354	TACGGAGGGGGCTAGCGTTATTCGGAATTACTGGGCGTAAAGCGCACGTAGGCGGACTGGAAAGTCAGAGGTGAAAGCCC	27	28	70	57	18	29	35	21	167	33	39	426	58	37
OTU1355	GACAGAGGGTGCAAACGTTGTTCGGAATCACTGGGCGTAAAGCGCGTGTAGGCGGCTTGGCAAGTCGGATGTGAAATCCC	0	11	11	1	87	11	9	10	3	34	11	1	35	33
OTU1356	TACGGAGGATGCAAGCGTTATCCGGATTCATTGGGTTTAAAGGGTCCGTAGGCGGACTTTTAAGTCAGAGGTGAAAGCCT	0	11	24	47	12	3	7	6	21	2	5	2	12	7
OTU1357	AACGTAGGACACAAGCGTTATCCGGAGTTACTGGGCGTAAAGGGCGTGCAGGCGGTTTCTTAAGTCAGGCGTGAAACCAT	3	27	39	6	41	0	2	1	1	17	22	17	34	11
OTU1358	TACGGAGGGGGCGAGCGTTGCTCGGAATTACTGGGCGTAAAGAGCGCGTAGGCGGTTGGGAAAGTCCGGTGTGAAATCCC	0	0	2	3	7	3	4	3	0	14	75	0	36	3
OTU1359	AACGAGGGGGACAAGCGTTATTCATCATTACTGGGCGTAAAGGGTTTGTAGACTGTAAAGTAAGTTTCTTGTAAAAAATT	0	0	0	0	0	0	0	0	0	0	0	59	52	0
OTU1360	TACGGAGGGTGCAAGCGTTGTTCGGAATCACTGGGCGTAAAGGGCGTGTAGGCGGCCTGCTAAGTCTGATGTGAAAGCCC	17	11	14	52	18	13	8	7	19	20	84	33	92	25
OTU1361	TACGAAGGGAGCTAGCGTTGTTCGGATTTACTGGGCGTAAAGAGTTCGTAGGCGGACCATTAAGTCGGAGGTGAAATCCC	13	1	3	1	0	0	5	2	2	10	9	78	10	1
OTU1362	TACGAAGGGGGCTAGCGTTGTTCGGAATTACTGGGCGTAAAGGGCGCGTAGGCGGTTTATCAAGTTAGGTGTGAAAGCCC	2	2	5	8	3	16	17	6	9	12	26	4	18	1
OTU1363	TACAGAGGGTGCAAGCGTTAATCAGAATGACTGGGCGTAAAGGGCGTGTAGGTGGTTGACTAGGTTTGATGTGAAATCCC	2	5	4	16	1	10	4	2	10	34	89	32	31	1
OTU1364	TACGTAGGGTGCAAGCGTTAATCGGAATTACTGGGCGTAAAGCGTGCGCAGGCGGTTTTATAAGCCAGATGTGAAATCCC	49	2	2	0	4	1	3	2	7	7	7	13	15	9
OTU1365	TACGGAGGGAGCTAGCGTTGTTCGGAATTACTGGGCGTAAAGAGTACGTAGGCGGTTTTTTAAGTCAGAGGTGAAATCCC	0	4	4	0	0	13	15	20	31	10	18	3	26	4
OTU1366	GACAGAGGGTGCAAACGTTGCTCGGAATCACTGGGCATAAAGCGCACGTAGGCGGTCCGCTAAGTCTGATGTGAAATCCC	0	9	14	7	14	9	24	12	5	7	6	3	4	3
OTU1367	TACGGGGGGAGCAAACGTTGTTCGGAATCACTGGGCGTAAAGGGCGCGCAGGCGGCTCGGTTAGTGAAATGTGAAATGCC	1	7	10	4	28	7	5	8	10	9	17	4	14	5
OTU1368	TACGGAGGGTGCAAGCGTTGTTCGGATTTACTGGGCTTAAAGGGTGTGTAGGCGGGTCGACAAGTGTCTGGTGAAAGCCC	1	6	15	4	9	9	5	6	10	14	24	5	18	8
OTU1369	TACGGAGGGAGCTAGCGTTGTTCGGAATTACTGGGCGTAAAGCGCACGTAGGCGGCTTTTTAAGTCAGGGGTGAAATCCC	37	33	34	46	19	17	24	34	47	22	32	20	13	18
OTU1370	TACGGAGGGTGCGAGCGTTAATCGGAATTACTGGGCGTAAAGCGCGCGTAGGCGGCGACATAAGTTGGAGGTGAAATCCC	9	42	21	20	15	15	19	7	4	19	23	4	40	45
OTU1371	TACGGAGGGTGCAAGCGTTGTTCGGAATTATTGGGCGTAAAGGGCGTGTAGGTGGCTGTCCAAGTCTGGTGTGAAAGCCC	11	23	13	5	7	16	16	12	31	5	11	30	9	13
OTU1372	TACGTAGGGTGCAAGCGTTAATCGGAATTACTGGGCGTAAAGCGGGCGCAGGTGGTTATGCAAGCTTGATGTGAAATCCC	0	12	3	11	54	8	7	3	10	2	2	3	0	0
OTU1373	TACGAAGGGTGCAAACGTTGCTCGGAATCATTGGGCGTAAAGCGCACGTAGGCGGCTTCGCAAGTCGGATGTGAAATACC	9	17	7	28	9	8	9	5	12	5	49	8	34	28
OTU1374	TACGGAGGGTGCGAGCGTTAATCGGAATTACTGGGCGTAAAGCGTGCGTAGGCGGATGGGTCAGTCAGCCGTGAAAGCCC	0	10	6	0	81	30	26	25	2	51	6	0	16	3
OTU1375	TACGAAGGGGGCAAGCGTTGCTCGGAATCACTGGGCGTAAAGGGCGCGTAGGCGGGCGTCTAAGTCAGGGGTGAAATCCC	6	3	8	53	15	3	0	0	0	4	11	5	9	16
OTU1376	TACGGAGGGGGCTAGCGTTATTCGGAATTATTGGGCGTAAAGGGCGCGTAGGCGGCCCGGTAAGTCAAAGGTGAAATCCC	9	2	9	53	15	12	12	7	40	32	21	20	55	23
OTU1377	TACGGGAGGGGCTAGCGTTATTCATCGTAAGCGGGCGTAAAGGGTGAGTAGACGTTGGGTATTAAATAATAAAAAAGAAC	0	6	8	32	5	11	19	9	12	1	0	0	2	6
OTU1378	TACGTAGGGTGCGAGCGTTAATCGGAATTACTGGGCGTAAAGCGTGCGTAGGCGGTCCGTTGTGTCTGCGGTGAAATCCC	0	6	6	45	15	4	2	0	6	2	7	12	9	28
OTU1379	TACGTAGGTGGCGAGCGTTGTCCGGAATTACTGGGTGTAAAGGGCGTGTAGGCGGGATTGTAAGTCAGATGTGAAATTCC	0	0	27	15	7	1	14	6	10	2	7	1	17	35
OTU1380	TACAGAGGGTGCGAGCGTTGTCCGGAATTACTGGGCGTAAAGGGCGCGTAGGCGGCCTGATAAGTAGGAGGTGAAATTCC	2	8	10	17	6	8	19	11	14	10	11	4	28	14
OTU1381	TACAGAGGTCCCAAGCGTTGTTCGGATTCACTGGGCGTAAAGGGTGCGTAGGCGGTCTTGTAAGTCTGATGTGAAAGCTC	0	5	7	3	2	15	23	13	13	39	9	1	15	1
OTU1382	TACAGAGGGTGCGAGCGTTGTCCGGAATCACTGGGCGTAAAGGGCGCGTAGGTGGCTTGCGAAGCGTGCGGTGAAAGCCC	0	6	6	1	40	8	7	4	5	29	27	0	4	7
OTU1383	TACGTAGGGGCCAAGCGTTGTCCGGATTTATTGGGCGTAAAGAGCTCGTAGGCGGTTCGGTAAGTCAGGTGTGAAATCTC	0	3	7	57	9	2	2	0	1	4	8	19	2	14
OTU1384	TACAGAGGGTGCAAACGTTGTTCGGAATTACTGGGCATAAAGCGCGCGTAGGCGGCTTCGTAAGTGTGGAGTGAAATCCC	2	13	17	3	6	7	4	8	6	7	12	9	24	4
OTU1385	TACGTAGGGGGCAAGCGTTGTCCGGATTTATTGGGCGTAAAGAGCGTGTAGGCGGCCAGACAGGTCCGTTGTGAAAACTC	6	10	11	113	16	5	7	5	7	11	30	20	10	28
OTU1386	TACGGGGGGGGCAAGCGTTGTTCGGAATCATTGGGCGTAAAGGGTGCGTAGGCGGTGCGGTAAGTCTGGTGTGAAATCCC	0	5	10	26	11	5	3	2	3	25	78	19	32	14
OTU1387	TACAGAGAGTGCAAACGTTGTTCGGAATCACTGGGCTTAAAGCGCGCGTAGGCGGCATCGTAAGTGTGGGGTGAAATCCC	0	4	7	0	6	12	17	7	2	18	18	1	14	1
OTU1388	TACGTAGGGTGCGAGCGTTAATCGGAATTACTGGGCGTAAAGCGTGCGCAGGCGGTTATTTAAGCCAGATGTGAAAGCCC	0	10	13	0	3	1	1	0	64	0	1	58	68	1
OTU1389	GACAGAGGGTGCAAACGTTGCTCGGAATTACTGGGCGTAAAGCGCGTGTAGGCGGGTCGGAAAGTCAGATGTGAAATCCC	1	15	16	7	25	2	2	1	1	35	9	1	24	22
OTU1390	TACAGAGAGTGCAAACGTTGTTCGGAATTACTGGGCTTAAAGCGCACGTAGGCGGCACTGTAAGTGTCGGGTGAAATCCC	2	7	9	8	16	9	12	9	7	14	23	2	17	9
OTU1391	TACGGAGGGTGCAAACGTTGCTCGGAATCATTGGGCGTAAAGCGCACGTAGGCGGCCCGTTAAGTCGGATGTGAAAGCCC	7	1	10	19	16	14	8	7	7	17	65	21	38	33
OTU1392	TACGAAGGACCCGAGCGTTATCCGGATTTATTGGGTTTAAAGGGTGCGTAGGCGGATTAGTAAGTCAGTGGTGAAAGCCC	93	143	162	137	240	99	125	56	144	137	81	185	287	160
OTU1393	TACGTAGGGGGCGAGCGTTGTCCGGATTTATTGGGCGTAAAGAGCTCGTAGGCGGTTCGATAAGTCGGATGTGAAATCTC	4	17	23	69	17	10	13	11	13	11	67	44	36	48
OTU1394	TACGTAGGGGGCAAGCGTTGTTCGGAATTACTGGGCGTAAAGGGCGCGTAGGCGGCATGGCAAGTCGGGAGTGAAAGCCC	2	11	16	9	22	11	3	11	19	22	30	8	37	15
OTU1395	GACGAGGGATCCTAGCGTTGTTCGGAATCATTGGGCGTAAAGCGGGTGTAGGCGGACTTATAAGTCAGGTGTGAAATCCC	117	3	4	12	7	9	2	2	16	54	8	50	6	7
OTU1396	TACGAAGGGTGCGAGCGTTAATCGGAATTACTGGGCGTAAAGCGCGCGTAGGTGGTTTTGTAAGCGAAATGTGAAATCCC	3	9	12	47	10	7	18	5	4	11	19	8	33	12
OTU1397	TACAGAGGTCCCAAGCGTTGTTCGGATTCACTGGGCGTAAAGGGTGCGTAGGCGGTAGGGTAAGTTTGAGGTGAAATCTC	15	28	16	13	2	1	7	2	6	3	6	5	10	16
OTU1398	GACGAACCGTGCGAACGTTGTTCGGAATCACTGGGCTTAAAGGGCGCGTAGGCGGGTCGTCAAGTTTGGGGTGAAATCCT	84	15	25	18	3	9	8	10	30	7	6	33	19	7
OTU1399	CACGTATGGGGCGAGCGTTGTTCGGAGTTATTGGGCGTAAAGGGCGTGTAGGCGGCTCTCGCAAGCTTGGTGTTAAAGGT	0	3	4	1	57	11	5	10	4	36	23	0	25	20
OTU1400	TACGGAGGGGGCAAGCGTTGTTCGGAATTATTGGGCGTAAAGGGCGCGTAGGCGGCCATGCAAGTCGGTTGTGAAATCCC	3	5	7	5	18	17	16	7	3	28	37	9	31	13
OTU1401	GACAGAGGGTGCGAACGTTGCTCGGAATTACTGGGCGTAAAGCGTGTGTAGGCGGCCACGCAAGTCGGATGTGAAAGCCC	2	5	9	1	24	1	2	2	1	14	16	5	34	3
OTU1402	TACGTAGGGTGCAAGCGTTGTCCGGAATCATTGGGCGTAAAGCGCGCGTAGGCGGCCCGATAAGTCCGCTGTAAAAGTCA	4	14	23	66	16	16	3	4	16	12	15	13	15	12
OTU1403	TACGGAGGGTGCAAGCGTTATCCGGAATCACTGGGTTTAAAGGGTGCGTAGGCGGTCCGTTAAGTCAGTTGTGAAATTCC	15	16	25	35	6	17	25	25	59	10	18	44	62	5
OTU1404	TACGTAGGTGGCAAGCGTTGTTCGGAATTATTGGGCGTAAAGGGCGCGTAGGCGGCTTGCTAAGTCGGTTGTGAAAGCCC	6	5	4	24	10	3	8	2	8	21	114	13	11	30
OTU1405	TACAGAGGTGGCAAGCGTTGTTCGGAATTACTGGGCGTAAAGGGCGCGTAGGCGGCCTTCTAAGTCAGACGTGAAATCCC	3	28	36	237	50	25	10	20	12	50	136	65	63	42
OTU1406	TACGGGGGGGGCAAGCGTTGTTCGGAATTACTGGGCGTAAAGGGCGCGTAGGCGGTTCGCTAAGTTGGATGTGAAAACTC	5	8	23	70	26	11	3	4	15	31	112	42	29	63
OTU1407	GACGAACTGTGCAAACGTTATTCGGAATCACTGGGCTTGAAGAGTGCGTAGGCGGTTTCGTAAGTAGGGTGTGAAAGCCC	103	46	29	22	4	22	7	9	36	16	19	128	40	12
OTU1408	CACGTAGGAGACGAGCGTTATCCGGATTTACTGGGCGTAAAGCGCGGGTAGGTGGGGTCTTAAGTCATGCGTGAAAGCTC	6	7	3	19	13	5	4	2	6	19	23	8	15	16
OTU1409	TACGAAGGGGGCTAGCGTTGTTCGGAATTACTGGGCGTAAAGGGCGCGTAGGCGGTGAAGCAAGTCAGGCGTGAAAGGCC	0	1	7	0	11	2	3	1	0	14	39	0	28	0
OTU1410	TACGGAGGGGGCCAGCGTTGTTCGGAATCATTGGGCGTAAAGGGCGCCTAGGTGGCCAGGCAAGTCGAATGTGAAAGCCC	4	12	19	1	18	17	15	3	11	26	17	4	19	5
OTU1411	TACGAGTGGTGCAAACGTTATTCGGAATTACTGGGCTTAAAGGGTGCGTAGGCTGCTATGAAGGTCTGATGTGAAATACC	101	0	2	2	0	0	1	0	2	0	6	9	10	1
OTU1412	TACAGAGGGTGCGAGCGTTAATCGGATTTACTGGGCGTAAAGCGCGCGTAGGCGGTTCGTTAAGTCGGTTGTGAAATCCC	122	1	0	0	0	2	0	0	1	2	0	27	11	1
OTU1413	TACGTAGGGGGCAAGCGTTGTTCGGATTTACTGGGCGTAAAGGGCGCGTAGGCGGCGTGACAAGTCACTTGTGAAATCTC	0	29	37	11	0	1	0	2	12	2	1	0	30	3
OTU1414	TACGTAGGTGGCAAGCGTTGTTCGGAATTATTGGGCGTAAAGGGCGCGTAGGCGGTTTGTTAAGTCGGCTGTGAAAGCCC	5	1	7	21	6	0	2	1	5	9	66	10	3	12
OTU1415	TACAGAGGTCCCAAGCGTTGTTCGGATTCACTGGGCGTAAAGGGTGCGTAGGTGGCTGGGTAAGTCTGATGTGAAATCTC	2	8	23	10	58	17	21	7	6	31	3	2	10	43
OTU1416	TACGGAGGGAGCTAGCGTTGTTCGGAATTACTGGGCGTAAAGCGCGCGTAGGCGGCTTTGTAAGTTAGAGGTGAAAGCCC	25	17	26	251	23	18	14	6	25	26	26	39	23	28
OTU1417	GACGGAGGATGCAAGTGTTATCCGGAATCACTGGGCGTAAAGCGTCTGTAGGTGGTTCGAAAAGTCCACTGTTAAAAATT	1	8	22	51	7	5	5	2	2	11	4	45	25	13
OTU1418	TACGGGGGGTGCAAGCGTTATTCGGATTTACTGGGCGTAAAGCGCGCGCAGGCGGTTTTGTAAGTCAGATGTGAAAGCCC	1	8	25	2	57	25	31	27	9	69	6	1	13	33
OTU1419	TACGGAGGGTGCGAGCGTTGTTCGGAATCACTGGGCGTAAAGCGCGTGTAGGCGGCCTCCTAAGTCTGGTGTGAAAGCCC	3	22	25	23	28	15	8	7	28	37	77	37	108	35
OTU1420	TACAGAGGGTGCGAGCGTTGTCCGGAATCACTGGGCGTAAAGGGCGTGTAGGCGGCTTGGTAAGCCGCGTGTGAAAGCCC	1	1	0	1	12	13	18	15	1	33	121	2	21	10
OTU1421	TACGTAGGGTGCGAGCGTTAATCGGAATTACTGGGCGTAAAGCGTGCGCAGGCGGTTATGCAAGACAGATGTGAAATCCC	450	724	1151	622	2148	1077	1103	984	916	914	454	310	920	324
OTU1422	TACGTAGGTGGCAAGCGTTGTCCGGATTTATTGGGCGTAAAGAGCGCGCAGGCGGTTTGTTAAGTCCGAGGTGAAATCTC	12	7	12	15	11	11	4	2	10	13	25	8	81	12
OTU1423	TACGTAGGGTGCGAGCGTTAATCGGAATTACTGGGCGTAAAGCGTGCGCAGGCGGCGCATTAAGACAGGTGTGAAATCCC	0	0	2	0	10	6	12	8	3	77	15	0	9	8
OTU1424	TACGTAGGATCCGAGCGTTGTCCGGAATTACTGGGTGTAAAGGGCGTGTAGGTGGGTCTTTAAGTCGGGGGTGAAATCCT	0	0	2	0	76	7	10	9	1	38	6	1	15	7
OTU1425	TACAGAGAGTGCGAACGTTGTTCGGAATTACTGGGCTTAAAGCGCACGTAGGCTGTGCTGCAAGTGTCAGGTGAAATCCC	0	5	3	31	18	14	12	15	15	22	39	15	119	27
OTU1426	GACGTAGGGAGCAAGCGTTGTCCGGATTTACTGGGCGTAAAGGGCGCGTAGGCGGCTTGTTAAGTGTGAAGTGAAATCTC	9	6	15	5	7	6	4	9	5	13	14	4	7	2
OTU1427	TACGGAGGGTGCAAGCGTTACTCGGAATCACTGGGCGTAAAGAGCGTGTAGGCGGATATATAAGTCAGAAGTGAAATCCA	22	0	1	13	14	17	17	17	17	6	8	2	2	4
OTU1428	TACGTAGGATGCGAGCGTTGTCCGGATTTACTGGGTGTAAAGGGAGCGCAGGCGGATCGGTAAGTCAGTGGTGAAATCCT	0	5	22	0	33	17	31	14	6	46	33	1	35	30
OTU1429	TACGGAGGGGGCAAGCGTTGTTCGGAGTTACTGGGCGTAAAGGGCGCGTAGGCGGTGCGACAAGTCAGGCGTGAAAGCCC	1	9	22	5	7	5	8	5	12	21	58	2	37	2
OTU1430	TACAGGGGGTGCAAACGTTGCTCGGAATCACTGGGCATAAAGCGCACGTAGGCCGTTAGCTAAGTCAGGTGTGAAAGCCC	8	10	6	7	5	5	10	11	3	12	12	2	16	7
OTU1431	TACGAGGGGAGCTAGCGTTGTTCGGAATTACTGGGCGTAAAGCGCACGTAGGCGGTTTTTTAAGTCAGAGGTGAAAGCCC	4	6	3	32	0	28	8	11	160	16	12	21	20	2
OTU1432	TACGGAGGGTGCGAGCGTTATCCGGAATCACTGGGTTTAAAGGGTGCGTAGGCGGGTTATTAAGTCAGTGGTGAAATGCT	84	6	7	6	0	1	2	3	27	0	2	41	6	17
OTU1433	TACAGAGGGTGCAAGCGTTGTTCGGAATTACTGGGCGTAAAGCGCGTGTAGGCGGCGCGTTAAGTCGGATGTGAAATCCC	0	5	6	8	0	0	1	0	0	34	25	1	26	0
OTU1434	CACGTAGGATCCAAGCGTTATCCGGATTTACTGGGCGTAAAGCGTGTGCAGGTGGTTTGTTAAGTTGGGTGTTAAATCTC	6	2	2	0	3	3	0	1	2	4	69	15	40	0
OTU1435	TACAGAGGTCCCAAGCGTTGTTCGGATTTACTGGGCGTAAAGGGCGCGTAGGTTGCAAGTTAAGTCTAATGTGAAAGCTC	46	12	19	28	11	13	21	9	34	7	8	36	48	23
OTU1436	TACGTAGGGGGCAAGCGTTATCCGGAATCACTGGGCGTAAAGGGTGCGTAGGTGGTTCGACAAGTCAGAAGTGAAAGGCT	1	1	29	32	7	3	26	9	31	1	2	0	15	20
OTU1437	TACAGAGGGTGCAAACGTTGCTCGGAATCATTGGGCGTAAAGCGCACGTAGGCGGCCTGATAAGTCGGTAGTGAAAGCCC	0	6	1	3	50	10	13	13	3	33	32	0	14	6
OTU1438	TACGTAGGTGACAAGCGTTATCCGGAATTACTGGGCGTAAAGCGCACGCAGGCGGTCAGATAAGTCTGATGTGAAACCTT	8	38	36	15	13	11	8	6	42	35	31	37	38	4
OTU1439	GACAGAGGTTGCAAACGTTGTTCGGAATCACTGGGCATAAAGCGCACGTAGGTGGTCTGCTAAGTCGTGTGTGAAATGCC	38	21	22	6	18	11	5	4	7	10	38	10	33	10
OTU1440	GACAGAGGTGGCGAGCGTTGTTCGGAATTACTGGGCTTAAAGGGCGAGTAGGCGGTGGGACAAGTCTGATGTGGAATCTT	0	2	9	0	35	3	13	6	3	28	1	1	15	5
OTU1441	TACAGAGGGGGCAAGCGTTGTTCGGAATTACTGGGCGTAAAGGGCGCGTAGGTGGCCCTCTAAGTTGGACGTGAAATCCC	0	8	14	0	2	6	4	3	0	21	56	7	27	0
OTU1442	GACGGAGGATGCAAGCGTTATCCGGAATGATTGGGCGTAAAGCGTCCGCAGGTGGCAGTTCAAGTCTGCTGTCAAAGACC	7	45	9	25	1	15	3	8	70	0	16	15	5	2
OTU1443	TACGAGGGGTGCAAGCGTTGCTCGGAATTATTGGGCGTAAAGGGTTGGTAGGTGGTCTTGTTTGTCTGAGGTGAAAGCCC	1	14	4	1	1	22	20	10	16	9	0	0	6	1
OTU1444	TACGGAGGGTGCAAGCGTTATCCGGAATCACTGGGTTTAAAGGGTGCGTAGGCGGCGCGATAAGTCAGTTGTGAAATTCC	0	10	12	7	12	17	11	22	18	9	6	1	18	10
OTU1445	TACGGAGGGTGCAAGCGTTGTTCGGAATTATTGGGCGTAAAGCGCGTGCAGGCGGCTCGCTAAGTCTGATGTGAAAGCCC	0	22	42	10	58	28	35	24	20	84	56	8	29	98
OTU1446	GACGAACCGTCCAAACGTTATTCGGAATCACTGGGCTTAAAGGGCGCGTAGGCGGCCGAGCGGGTCGTGGGTGAAATCCC	7	5	16	19	3	9	6	6	13	2	10	3	13	9
OTU1447	TACGGAGGATCCAAGCGTTATCCGGATTTATTGGGTTTAAAGGGTGCGTAGGCGGCGTTGTAAGTCAGTGGTGAAAGTTT	0	8	9	29	19	5	16	7	5	6	10	2	3	0
OTU1448	TACAGAGGTCCCAAGCGTTGTTCGGATTCACTGGGCGTAAAGGGTGCGTAGGTGGTGAGGTAAGTCGGATGTGAAATCTC	2	2	4	37	10	3	1	2	1	9	47	28	1	30
OTU1449	TACGTAGGTGGCAAGCGTTGTCCGGATTTATTGGGTTTAAAGGGTGCGTAGGCGGTAGCCTAAGTCAGCAGTGAAATACG	5	5	13	2	0	3	3	1	23	2	1	22	29	3
OTU1450	TACGGAGGGTGCAAGCGTTATCCGGAATCACTGGGTTTAAAGGGTGCGTAGGCGGTAAAATAAGTCAGTGGTGAAAGGCC	2	0	5	10	3	1	2	0	22	0	6	10	20	27
OTU1451	TACGGAGGGGGTTAGCGTTGTTCGGAATGACTGGGCGTAAAGCGCGCGTAGGCGGGCTGGAAAGTTGGGGGTGAAATCCC	8	7	5	79	4	2	4	9	2	2	4	8	0	2
OTU1452	TACGGAGGGTGCAAGCGTTATCCGGATTCACTGGGTTTAAAGGGTGCGTAGGCGGGCAGGTAAGTCCGTGGTGAAATCTC	44	0	9	76	8	2	5	2	11	12	3	33	10	6
OTU1453	TACGAAGGGGGCTAGCGTTGTTCGGAATTACTGGGCGTAAAGCGCACGTAGGCGGATCGATAAGTAAGAGGTGAAATCCC	11	14	13	8	8	33	22	11	47	6	21	37	27	24
OTU1454	TACGGAGGGTGCGAGCGTTGTCCGGAATCACTGGGCGTAAAGGGCGCGTAGGCGGCGCGACAAGGCGGCGGTGAAAGTCC	10	3	3	9	10	0	1	3	2	30	52	0	7	4
OTU1455	TACGGAGGGTGCAAGCGTTACCCGGAATCACTGGGCGTAAAGGGCGTGTAGGCGGCTTGGTAAGTCTGGATTTAAAGACC	34	3	1	21	0	3	0	0	2	6	62	7	13	29
OTU1456	GACGTAGGGTCCAAGCGTTGTCCGGATTTACTGGGCGTAAAGCGCGCGTAGGCGGCTCGTTAAGTGAGAAGTGAAAGCTC	77	5	12	12	2	8	3	3	15	8	26	4	13	8
OTU1457	TACGTAGGATCCGAGCGTTGTCCGGAATTACTGGGTGTAAAGGGCGTGTAGGTGGGCCTTTAAGTCGGTGGTGAAATCTT	0	8	16	0	7	9	10	7	16	9	17	2	53	26
OTU1458	TACGTAGGGACCAAGCGTTGTCCGGAATCATTGGGCGTAAAGCGCGCGTAGGCGGCCCGGTAAGTCCGTTGTAAAAGTCG	3	7	11	89	4	7	4	2	2	2	8	9	13	19
OTU1459	TACGGAGGTTGCAAGCGTTGTTCGGAATAACTGGGCGTAAAGGGAGCGCAGGCGGCTTGGTAAGTCTAAAGTGAAATTCC	0	7	9	2	9	3	7	7	3	38	48	2	71	6
OTU1460	TACGTAGGGTGCGAGCGTTGTCCGGAATTACTGGGCGTAAAGAGTTCGTAGGCGGTTTGTCGCGTCGTTTGTGAAAACCC	2	5	5	54	0	5	8	7	2	1	4	4	10	3
OTU1461	GACGTAGGGGGCGAGCGTTGTTCGGATTTACTGGGCGTAAAGCGCGCGTAGGCGGCTAGATAAGTCGGGTGTGAAATCCC	0	0	3	0	7	4	1	1	0	21	151	0	5	0
OTU1462	TACGTAGGGGGCAAGCGTTGTCCGGATTTATTGGGCGTAAAGAGCTCGTAGGCGGCTCAGCAAGTCGGTCGTGAAAACCC	0	5	16	123	12	4	3	3	0	8	30	9	10	11
OTU1463	TACGGAGGGTGCAAGCGTTATCCGGATTCACTGGGTTTAAAGGGTGCGTAGGTGGATTAGTAAGTCAGTGGTGAAATCTC	4	6	16	19	8	0	0	0	11	2	10	17	18	35
OTU1464	GACGAAGGGGGCTAGCGTTGTTCGGAATTACTGGGCGTAAAGCGCGTGTAGGCGGTTATCCAAGTCGGGTGTGAAAGCCT	2	10	25	60	18	24	6	10	22	8	12	60	18	39
OTU1465	TACAGAGGGTGCAAGCGTTAATCGGAATTACTGGGCGTAAAGGGTGCGTAGGTGGTTGGATAAGTCAGATGTGAAATCCC	142	0	2	0	0	4	2	4	9	9	21	27	0	0
OTU1466	TACGTAGGGTGCAAGCGTTACCCGGATTAATTGGGCGTAAAGCGTGCGCAGGCGGTTTTGAAAGTCATCATTGAAATCTT	0	1	1	0	1	1	1	0	0	6	33	0	110	0
OTU1467	CACGTAGGATCCAAGCGTTATCCGGATTTACTGGGCGTAAAGCGCGTGCAGGTGGTTTGGTAAGTTGGGTGTTAAATCTT	24	1	5	9	2	4	1	0	6	8	9	28	9	4
OTU1468	TACGTAGGCAGCAAGCGTTGTTCGGAATTACTGGGCGTAAAGCGTGTGTAGGCGGTTGGGTAAGTCTGGTGTGAAATCTC	1	0	2	17	2	2	0	0	2	16	97	1	14	3
OTU1469	TACGGAGGGTGCGAGCGTTAATCGGAATTACTGGGCGTAAAGGGTGCGTAGGTGGTTAATTAAGTTATCTGTGAAATCCC	48	30	9	14	5	14	18	10	69	20	40	71	24	9
OTU1470	TACGAACTGTGCGAACGTTATTCGGAATCACTGGGCTTAAAGGGTGCGTAGGCGGCTATGAAGGTCAGGTGTGAAATCCC	50	9	7	2	1	1	2	3	21	17	30	18	38	2
OTU1471	TACAGAGGTCCCAAGCGTTGTTCGGATTCACTGGGCGTAAAGGGTGCGTAGGTGGCGGGGTAAGTTTGATGTGAAAGCTC	9	5	14	17	3	4	3	2	6	4	6	10	16	22
OTU1472	TACGTAGGTGGCAAGCGTTGTCCGGATTTATTGGGTTTAAAGGGTGCGTAGGTGGCTTTGTAAGTCAGCGGTGAAACTCT	11	3	5	7	1	1	2	5	25	3	3	13	19	8
OTU1473	TACGGAGGGTGCAAGCGTTATCCGGATTTACTGGGTTTAAAGGGTGCGTAGGTGGAATTATAAGTCAGTGGTGAAAGCCT	12	12	15	4	2	11	8	2	7	7	4	14	11	5
OTU1474	TACGAAGGGGGCGAGCGTTGTTCGGATTTACTGGGCGTAAAGGGCGCGCAGGCGGCTATTTTTGTCAGGCGTGAAAGCCC	3	3	10	16	3	2	0	2	7	4	12	57	13	15
OTU1475	TACAGAGGTCCCAAGCGTTGTTCGGATTCACTGGGCGTAAAGGGTGCGTAGGCGGTAAGGTAAGTTTGGTGTGAAATCTC	0	4	2	1	48	8	14	8	5	51	3	0	18	29
OTU1476	TACGGAGGGGGCTAGCGTTGTTCGGAATTACTGGGCGTAAAGGGCGCGTAGGCGGGCGATCAAGTCAGAGGTGAAAGCCC	0	0	0	0	3	2	6	1	6	18	68	1	10	1
OTU1477	TACGGAGGGGGCTAGCGTTGTTCGGAATTACTGGGCGTAAAGCGCACGTAGGCGGGACGGAAAGTCAGAGGTGAAAGCCC	88	2	1	13	1	5	4	4	4	0	3	29	3	0
OTU1478	TACGTAGGGGGCAAGCGTTATCCGGAATCACTGGGCGTAAAGGGTGCGTAGGTGGTCCATCAAGTCAGAAGTGAAAGGCA	2	3	17	28	12	14	28	22	18	10	4	2	13	12
OTU1479	TACGTAGGATGCAAGCGTTGTTCGGAATTACTGGGCGTAAAGAGTACGTAGGCGGTAATATAAGTTTAATATTAAAGACC	2	10	12	14	4	12	8	8	6	4	1	0	14	10
OTU1480	TACAGAGGGTGCAAGCGTTGCTCGGAATTACTGGGCGTAAAGCGTGAGTAGGCGGCCTGTCAAGTGGGGTGTGAAAGCCC	45	0	2	0	7	3	11	3	4	8	11	2	5	6
OTU1481	GACGAACCGAGCGAACGTTGTTCGGAATCACTGGGCTTAAAGGGCGCGTAGGCGGGCTATCAAGTCCGGGGTGAAATCCT	5	26	20	11	2	9	15	7	13	8	26	28	18	2
OTU1482	TACGGAGGGGGCCAGCGTTGTTCGGAATCATTGGGCGTAAAGGGCGCGTAGGCGGCTTTGTAAGTCCGTTGTGAAATCCC	0	3	17	64	15	2	8	3	5	13	38	24	14	16
OTU1483	GACGAAGGGGGCTAGCGTTGTTCGGAATTACTGGGCGTAAAGGGCGCGTAGGCGGTTCTTTTAGTCGGGCGTGAAAGCCC	82	10	6	9	1	3	9	1	7	2	0	20	1	1
OTU1484	AACGTAGGAGGCGAGCGTTATCCGGATTTACTGGGCGTAAAGCGCGTGCAGGCGGTAAGGAAAGTTGGATGTGAAAGCTC	1	4	5	0	31	3	8	8	1	47	15	1	14	21
OTU1485	TACGTAGGGTGCAAGCGTTAATCGGAATTACTGGGCGTAAAGCGTGCGCAGGCGGTTATGCAAGACAGGTGTGAAATCCC	0	8	13	32	8	12	23	23	11	7	12	5	10	6
OTU1486	TACGTAGGACCCGAGCGTTGTCCGGATTCACTGGGTATAAAGGGTGCGTAGGCGGCCTTGTGCGTCAGAGGTGAAATATC	3	19	32	7	11	9	9	3	5	16	11	15	34	12
OTU1487	TACGTAGGTGGCAAGCGTTGTCCGGATTTATTGGGTTTAAAGGGTGCGTAGGCGGTTCCTTAAGTCAGCGGTGAAATACG	0	16	19	33	6	8	4	4	8	9	9	29	21	24
OTU1488	GACGGAGGGTGCAAGCGTTGTTCGGAATCACTGGGCGTAAAGCGCGTGTAGGCGGTCCGATAAGTCGAATGTGAAAGCCC	0	3	45	1	60	16	9	10	2	18	3	6	87	24
OTU1489	TACAGAGGTCTCAAGCGTTGTTCGGAATCACTGGGCGTAAAGGGTGCGCAGGCGGCGCGGAAAGTCAGATGTGAAATCCG	4	19	9	7	6	9	3	4	12	13	10	7	14	17
OTU1490	TACGTAGGGGGCGAGCGTTGTCCGGATTTATTGGGCGTAAAGAGCTCGTAGGCGGTTTGGTAAGTTGGATGTGAAATCTC	5	7	1	40	5	1	2	0	3	2	2	22	9	17
OTU1491	TACGGAGGGTGCAAGCGTTATCCGGATTTACTGGGTTTAAAGGGTGCGTAGGCGGGACTGTAAGTCAGAGGTGAAATTTT	40	4	4	16	0	1	1	0	46	0	0	78	9	0
OTU1492	TACGGAGGGGGCTAGCGTTGTTCGGAATTACTGGGCGTAAAGCGTACGTAGGCGGTTATCCAAGTCAGAGGTGAAAGCCT	1036	144	171	105	57	89	121	155	290	68	29	257	154	113
OTU1493	TACAGAGGTCTCAACCGTTGTTCGGATTCATTGGGCGTAAAGGGTGCGTAGGCGGTCGCGCAAGTCGGATGTGAAATCTC	6	22	44	120	30	17	17	17	13	19	21	23	45	20
OTU1494	TACAGAGGGTGCAAGCGTTAATCGGATTTACTGGGCGTAAAGCGTGCGTAGGTGGCCAATTAAGTCAAATGTGAAATCCC	5	15	22	30	6	21	59	46	18	11	33	13	17	2
OTU1495	CACGTAGGGGGCAAGCGTTGTTCGGAATTACTGGGCGTAAAGGGCATGTAGGCGGTCCTGTAAGCCTGGCGTGAAAGGCT	0	1	8	36	48	11	5	13	5	10	1	26	2	13
OTU1496	TACGGAGGGTGCAAGCGTTATCCGGATTCACTGGGTTTAAAGGGTGCGTAGGTGGGCAGGTAAGTCAGTGGTGAAATCCC	1	23	18	43	11	2	8	8	6	4	2	11	18	8
OTU1497	TACAGAGGTCCCAAGCGTTGTTCGGATTTACTGGGCGTAAAGGGAGCGTAGGTGGCTTGTTAAGTCTGGTGTGAAATCTC	0	14	24	35	6	5	6	3	1	8	9	0	19	23
OTU1498	TACGGAGGGTGCAAGCGTTAATCGGAATTACTGGGCGTAAAGCGTGCGTAGGCGGTTATTTAAGTCAGATGTGAAAGCCC	0	4	3	11	14	13	17	4	0	35	19	2	7	73
OTU1499	TACGTAGGTGGCAAGCGTTATCCGGAATTACTGGGCGTAAAGCGCACGCAGGTGGCTATCTAAGATTGACGTGAAACCTT	0	9	6	6	5	18	11	11	17	17	16	1	11	0
OTU1500	CACGTAGGAGACGAGCGTTATCCGGATTTACTGGGTGTAAAGCGCGTGCAGGCGGAACGGCAAGTTGGATGTGAAAGCTC	0	3	3	0	40	9	12	9	7	34	4	0	6	21
OTU1501	TACGGAGGATGCGAGCGTTATCCGGATTTATTGGGTTTAAAGGGTGCGTAGGCGGACCGATAAGTCAGTGGTGAAAACCT	0	1	25	0	27	10	29	12	3	16	0	1	1	20
OTU1502	TACGGGGGGTGCAAGCGTTGTTCGGATTTATTGGGCGTAAAGCGCGTGTAGGCGGTTTCTTAAGTCTGATGTGAAAGCCC	5	45	56	457	128	56	48	32	147	98	83	59	70	79
OTU1503	AACGTAGGAGGCGAGCGTTATCCGGATTCACTGGGCTTAAAGCGCGTGCAGGCGGTCCGGTAAGTCGGACGTGAAATCTC	17	1	1	1	1	0	2	2	4	28	50	8	5	3
OTU1504	TACGGAGGGTGCAAGCGTTATCCGGATTTACTGGGTTTAAAGGGTGTGTAGGCGGACTTTTAAGTCAGCGGTGAAATCTC	4	20	43	105	34	8	6	6	9	4	1	32	20	13
OTU1505	TACGGAGGATGCGAGCGTTATCCGGATTTATTGGGTTTAAAGGGTGCGTAGGCGGACGAATAAGTCAGTGGTGAAAACCT	0	0	12	1	91	17	17	12	1	49	3	3	2	24
OTU1506	TACGGGGGGGACGAGCGTTGTTCGGATTTACTGGGCGTAAAGGGCGCGTAGGCGGACCTTCAAGTCGGATGTGAAACCTG	0	2	9	0	51	6	11	5	5	46	37	4	20	18
OTU1507	TACGAAGGGAGCTAGCGTTGTTCGGAATAACTGGGCGTAAAGGGTGCGTAGGTGGGCGTGTGCGTTAGATGTGAAATCCC	12	1	5	4	3	4	11	8	18	5	10	21	14	4
OTU1508	GACAGAGGCCACGAACGTTGTTCGGAATCACTGGGCATAAAGCGCACGTAGGCGGCCAAGTCCGTCCGATGTGAAAGCCC	1	26	30	36	27	10	12	5	12	18	115	13	109	24
OTU1509	TACAGAGGGTGCAAGCGTTGTTCGGAATTACTGGGCGTAAAGCGCGTGTAGGCGGCGCTCTAAGTCCTGTGTGAAAGCCC	7	17	10	46	2	3	21	11	7	7	6	0	13	14
OTU1510	TACGGAGGGTGCAAGCGTTATCCGGATTTACTGGGTTTAAAGGGTGCGTAGGTGGATTGGTAAGTCAGTGGTGAAATCTC	33	47	73	33	196	59	98	80	42	816	328	38	408	19
OTU1511	TACAGAGGTCTCAAGCGTTGTTCGGAATCACTGGGCGTAAAGGGTGCGTAGGCTGCGCCGTAAGTCAGATGTGAAAGCCC	2	25	9	8	2	4	8	0	35	9	30	12	28	17
OTU1512	TACGGAAGGTGCGAGCGTTAATCGGAATTACTGGGCGTAAAGCGCACGTAGGCGGTTACTTAAGTCGGATGTGAAAGCCC	3	11	25	45	23	8	27	15	0	1	5	0	13	10
OTU1513	TACGGAGGATGCGAGCGTTATCCGGATTCATTGGGTTTAAAGGGTGCGTAGGCGGACTGGTAAGTCAGTGGTGAAAACCT	0	4	22	13	19	8	12	9	1	12	0	2	4	12
OTU1514	TACGGAGGGGGCAAGCGTTACTCGGAATTATTGGGCGTAAAGGGCGCGTAGGCGGTCTTGTGCGTCGAGGGTGAAATCCC	0	12	17	4	46	9	22	17	10	10	4	1	17	26
OTU1515	TACGAGAGGCCCAAACGTTATTCGGATTTACTGGGCTTAAAGAGTTCGTAGGCGGTCCATCAAGTGGGGTGTGAAATCCC	3	9	9	12	3	10	9	9	3	16	26	10	4	4
OTU1516	TACGAAGGTCCCAAGCGTTGTTCGGAATCACTGGGCGTAAAGGGTGCGTAGGCGGCGGGGTAAGTCAGATGTGAAATTTT	27	10	16	10	0	1	2	1	25	5	8	35	27	1
OTU1517	GACGAACCGTGCGAACGTTGTTCGGAATCACTGGGCTTAAAGGGCGCGTAGGCGGGCTATCAAGTCCGGGGTGAAATCCT	33	14	10	23	3	6	14	10	9	9	24	24	8	2
OTU1518	TACAGAGGGTGCGAGCGTTAATCGGAATTACTGGGCGTAAAGGGTGCGTAGGTGGTTTTGTAAGTTAGATGTGAAATTCC	68	5	11	17	2	3	5	6	17	15	20	43	48	5
OTU1519	TACGTAGGTGGCAAGCGTTGTCCGGATTTACTGGGCGTAAAGGGCGTGCAGGCGGTTCGTTAAGTCTAGGGTGAAAGCTC	2	3	10	8	6	2	2	3	3	16	59	5	21	3
OTU1520	TACGTAGGTGGCTAGCGTTGTCCGGATTTACTGGGCGTAAAGCGCGCGCAGGCGGTCGTTCAAGTCGAGTGTGAAAGCCC	6	4	5	18	3	6	3	3	4	12	123	12	19	4
OTU1521	AACGTAGGTGACGAGCGTTATCCGGATTTACTGGGCGTAAAGCGCGTGTAGGCGGCTTGGCAAGTCGGGCATGAAATCTC	0	1	0	0	4	1	1	1	0	6	61	0	26	0
OTU1522	CACGAACCGGGCAAACGTTATTCGGAATTACTGGGCTTAAAGGGTGCGTAGGCTGCGCTATAAGTCGGGTGTGAAATCCC	4	7	8	8	3	1	1	2	9	7	46	10	26	2
OTU1523	TACGGAGGGTGCAAGCGTTGTCCGGATTCATTGGGTTTAAAGGGTGCGTAGGCGGGACATTAAGTCCGAGGTGAAAGACG	58	0	0	1	1	1	0	3	0	0	0	34	5	0
OTU1524	TACAGAGGGCGCAAGCGTTATTCGGATTCACTGGGCATAAAGAGCACGTAGGCGGCTACGTAAGTCGGATGTGAAATCCC	0	9	11	14	4	7	5	5	5	5	25	1	9	7
OTU1525	TACGGAATGTGCAAACGTTATTCGGAATCACTGGGCTTAAAGAGTCCGTAGGCGGCCTGTTAGGTGAGGTGTGAAATCCC	16	4	23	11	10	7	4	5	11	41	145	20	36	9
OTU1526	TACGGAGGGTGCAAGCGTTAATCGGAATTACTGGGCGTAAAGCGAGTGTAGGCGGCTTCGTAAGTCGGATGTGAAAGCCC	3	17	14	13	17	10	3	4	2	26	80	10	56	13
OTU1527	TACGTAGGGGGCAAGCGTTATCCGGAATCATTGGGCGTAAAGCGCGTGTAGGCGGTTCTGTAAGTCCGCTCTGAAAGCCC	49	10	7	21	6	1	1	2	3	0	5	23	15	6
OTU1528	TACGAAGGGGGCTAGCGTTGTTCGGATTTACTGGGCGTAAAGCGCGTGTAGGCGGGCTGATAAGTTGGGGGTGAAATCCC	0	6	4	5	2	3	1	3	3	8	65	3	29	2
OTU1529	TACGTAGGTGGCAAGCGTTGTCCGGAATCATTGGGCGTAAAGCGCGCGCAGGCGGTCCTTTAAGTCTGATGTGAAATCTT	0	12	15	20	4	3	2	1	18	3	16	0	30	8
OTU1530	TACGGAGGATCCAAGCGTTATCCGGATTCATTGGGTTTAAAGGGTGCGTAGGCGGAATGATAAGTCAGTGGTGAAATCTC	13	14	13	17	8	5	4	3	9	11	6	16	21	6
OTU1531	TACGGGGGGGACGAGCGTTGTTCGGATTTACTGGGCGTAAAGGGCGCGTAGGCGGGTCTTCAAGTCGGATGTGAAAACTA	0	0	4	1	40	14	10	7	3	17	0	1	4	10
OTU1532	TACGGAGGGTGCGAGCGTTATCCGGAATTACTGGGTTTAAAGGGTGCGTAGGCGGATGATTAAGTCTAAGGTGAAAGTCT	0	1	11	16	37	9	9	11	1	7	5	0	3	3
OTU1533	TACAGAGGGTGCGAGCGTTAATCGGAATTACTGGGCGTAAAGCGCGCGTAGGCGGTTTGACAAGTCGGGTGTGAAAGCCC	104	0	1	0	0	0	0	0	1	4	0	28	1	0
OTU1534	TACGGAGGGAGCAAGCGTTACTCGGAATTATTGGGCGTAAAGGGCGCGTAGGCGATTTAGCAAGTCTTGTGTGAAAGCCC	1	7	15	42	11	7	2	2	3	15	14	6	8	15
OTU1535	TACGAAGGGGGCTAGCGTTGTTCGGAATCACTGGGCGTAAAGCGCGTGTAGGCGGGCTGTTAAGTCGGGGGTGAAATCCT	2	19	22	25	7	6	4	1	4	14	55	19	31	5
OTU1536	TACGTAGGGTGCGAGCGTTGTCCGGAATTATTGGGCGTAAAGGGCTCGTAGGCGGTTTGTCGCGTCGGGAGTGAAAACCA	6	11	11	72	6	6	9	11	6	6	5	12	23	2
OTU1537	GACGTAGGGGACGAGCGTTGTCCGGATTCATTGGGCGTAAAGCGCGCGTAGGCGGTTCGGTAAGTCGGATGTGAAAACAC	8	4	10	126	6	1	1	1	3	3	5	9	10	15
OTU1538	TACAGAGGGTGCAAGCGTTATCCGGATTTACTGGGTTTAAAGGGTGCGTAGGCGGGGGATTAAGTCAGTGGTGAAATGTA	82	4	1	13	0	0	4	2	4	1	3	20	5	0
OTU1539	TACGGGGGGTGCAAGCGTTGTTCGGAATTACTGGGCGTAAAGCGCGTGTAGGCGGCCCTGCAAGTCAGATGTGAAAGCCC	0	3	15	2	40	20	27	17	3	47	16	2	33	32
OTU1540	GACGAACCACCCAAACGTTATTCGGAATTACTGGGCTTAAAGGGTGCGTAGGCGGCGCGGAAAGTCAGATGTGAAATCCC	0	4	23	3	17	16	6	9	15	12	15	0	17	6
OTU1541	CACGTAGGAGACAAGCGTTATCCGGATTTACTGGGTGTAAAGCGCGTGCAGGCGGTTTTGTAAGTTGGATGTGAAAGCTC	0	1	2	1	24	8	10	8	8	18	5	2	8	18
OTU1542	GACAGAGGGTGCAAACGTTGTTCGGAATTACTGGGCGTAAAGCGAGTGTAGGCGGTCTCGTAAGTCGGATGTGAAAGCCC	0	2	4	0	1	0	5	2	0	55	17	1	13	9
OTU1543	TACGAAGGGGGCTAGCGTTGCTCGGAATCACTGGGCGTAAAGGGTGCGTAGGCGGGTTTTTAAGTCAGAGGTGAAATCCT	131	43	51	131	105	46	50	56	81	56	28	157	52	38
OTU1544	TACGGAGGGTGCAAGCGTTGTTCGGAATTACTGGGCGTAAAGCGCGTGTAGGCGGCTTCTTAAGTCTGGTGTGAAAGCCC	3	8	13	2	5	5	7	6	8	17	13	4	14	6
OTU1545	TACGGGAGGGGCAAGCGTTATTCATCATGATTGGGCGTAAAGAGTCCGTAGACTGTAAAGTAAGTTAATTGTCAAATACT	97	3	3	0	0	0	0	0	6	0	0	69	34	2
OTU1546	TACGTAGGGTGCAGGCGTTAATCGGAATTACTGGGCGTAAAGCGTGCGCAGGCGGTTTCTTAAGTCAGATGTGAAAGCCC	107	95	180	182	130	72	56	42	141	222	528	138	505	136
OTU1547	TACGGAGGGTGCAAGCGTTATTCGGATTTATTGGGCGTAAAGGGCGCGTAGGCGGTCTTGTAAGTCAGGTGTGAAATCCC	0	7	11	2	31	8	21	9	6	13	7	4	27	49
OTU1548	TACGTAGGGTGCAAGCGTTGTCCGGATTTATTGGGTTTAAAGGGTGCGTAGGCGGTCTATTAAGTCAGTGTTTAAATTTT	54	26	18	19	2	3	11	4	30	1	2	13	26	7
OTU1549	TACGAGAGGTCCAAACGTTATTCGGAATTACTGGGCTTACAGAGTTCGTAGGCGGCTCAGAAAGTGGGGTGTGAAATCCC	15	5	3	2	0	5	6	5	6	3	10	25	10	7
OTU1550	GACGTAGGGGGCCAGCGTTGCTCGGAATTACTGGGCGTAAAGGGTTCGTAGGCGGTGCGGCAAGTGGGGAGTGAAATCTC	0	0	0	0	1	0	2	0	0	2	103	0	8	1
OTU1551	TACGGAGGATGCAGGCGTTATCCGGATTTATTAGGTTTAAAGGGTGCGTAGGCGGCGCTTTAAGTCAGTGGTGAAAGTTT	0	1	73	9	7	1	7	0	4	3	0	0	19	41
OTU1552	GACGAAGGGGGCAAGCGTTGTTCGGAATTACTGGGCGTAAAGCGCGTGTAGGTGGTTGCCACAGTCAGGTGTGAAAGCCT	1	14	22	47	5	11	11	9	9	1	8	18	23	26
OTU1553	TACGGGGGGGGCAAGCGTTGTTCGGAATTACTGGGCGTAAAGGGCGCGTAGGCGGCTCGCTAAGTCGGGTGTGAAAACTC	2	6	25	57	11	9	11	6	24	14	60	35	59	35
OTU1554	TACGTAGGTGGCGAGCGTTATCCGGATTTACTGGGCGTAAAGCGCTTGTAGGTGGCTCTGTAAGTTGGGCGTGAAAACAC	6	14	23	88	7	5	2	2	8	5	22	27	7	27
OTU1555	TACGTAGGGGGCAAGCGTTATCCGGAATCACTGGGCGTAAAGGGTGCGTAGGTGGCTCATCAAGCCAGAGGTGAAAGGCA	1	3	7	30	5	14	38	13	30	5	3	3	13	4
OTU1556	TACGTAGGATCCGAGCGTTGTCCGGAATTACTGGGTGTAAAGGGCGTGTAGGTGGAGCTTTAAGTCGGTGGTGAAAGCCT	0	7	15	2	253	10	6	3	3	124	56	1	105	93
OTU1557	GACAGAGGTTGCAAACGTTGTTCGGAATCACTGGGCATAAAGCGCACGTAGGTGGTCCGCTAAGTCGATTGTGAAATTCC	1	7	19	10	39	11	9	3	4	7	14	3	16	12
OTU1558	CACGTAGGAGGCGAGCGTTGTCCGGAATCATTGGGCGTAAAGAGCGCGCAGGCGGCTTGGCAAGTCGGGTGTGAAATCCC	10	5	6	72	10	5	2	0	6	6	54	19	18	13
OTU1559	AACGTAGGGGGCCAGCGTTGCTCGGAATTACTGGGCGTAAAGGGTTCGTAGGCGGTGCGGCAAGTCGGGGGTGAAATCTC	0	0	0	0	1	3	2	0	0	19	77	0	3	0
OTU1560	TACGAAGGGGGCTAGCGTTGTTCGGAATTACTGGGCGTAAAGCGCGTGTAGGCGGACCGTTAAGTCGGGGGTGAAAGCCC	3	14	9	9	3	5	12	13	2	5	3	2	15	14
OTU1561	GACAGAGGGTGCAAACGTTGCTCGGAATTACTGGGCGTAAAGCGCGTGTAGGCGGGAAGATAAGTCGGGTGTGAAATCCC	11	9	3	18	4	3	8	5	3	2	17	5	9	12
OTU1562	CACGGGGGGAGCAAGCGTTGTTCGGAATCACTGGGCGTAAAGGGCGTGTAGGCGGTCAGGTAAGTGAGATGTGAAATGCC	2	6	8	17	8	3	2	1	0	6	69	8	24	14
OTU1563	TACGTAGGGGGCGAGCGTTGTCCGGATTTATTGGGCGTAAAGAGCTCGTAGGCGGTTTGGTAAGTCGGATGTGAAATCTC	0	2	1	13	2	4	3	7	3	4	31	0	38	0
OTU1564	GACGAAGGTGGCAACCGTTGCTCGGATTCACTGGGCATAAAGCGCGCGTAGGTGGCTAGGCAGGTCACTGGTGAAATCCC	0	1	4	7	22	17	29	21	8	18	12	2	20	9
OTU1565	TACGGAGGGTGCAAGCGTTATCCGGAATCACTGGGTTTAAAGGGTGCGTAGGCGGTTAAATAAGTCAGTAGTGAAATTCC	0	9	15	19	1	4	14	10	5	0	5	1	15	0
OTU1566	TACGGAGGGGGCGAGCGTTGTTCGGAATCACTGGGTGTAAAGGGTGCGTAGGCGGTGCGTTAAGTCTGATGTGAAAGCCC	2	3	6	1	4	5	4	6	0	13	25	4	22	0
OTU1567	CACGGGGGGAGCAAGCGTTGTTCGGATTCATTGGGCGTAAAGAGCTCGTAGGTGGCTCTGTAAGTAGGTGGTGAAAGCCC	0	8	11	11	29	10	11	10	5	45	32	13	23	20
OTU1568	TACGGAGGATCCAAGCGTTATCCGGAATCATTGGGTTTAAAGGGTCCGTAGGCGGTTTGATAAGTCAGTGGTGAAAGCCC	26	44	55	93	23	20	23	25	109	24	34	108	83	53
OTU1569	TACGTAGGGGGCAAGCGTTGTCCGGAATTATTGGGCGTAAAGCGCGCGCAGGCGGTCATTTAAGTCTGGTGTTTAATCCT	2	7	12	88	20	13	7	3	10	13	31	14	14	14
OTU1570	GACAGAGGTGGCGAGCGTTGTTCGGAATTATTGGGCGTAAAGGGTGTGTAGGTGGTTGGATAAGTCAGAGGTGAAAGCCC	0	1	9	0	50	3	14	9	0	28	8	0	173	2
OTU1571	TACGTAGGGGGCAAGCGTTGTCCGGAATCATTGGGCGTAAAGCGCGTGTAGGCGGTTACGTAAGTCTGCTGTGAAAGTCG	0	10	11	4	38	1	2	0	3	0	10	0	14	4
OTU1572	TACGGAGGGTGCAAGCGTTGTTCGGAATTATTGGGCGTAAAGGGCGCGTAGGCGGTAATGAAAGTCAGATGTGAAATACT	0	12	18	0	28	11	9	4	2	22	2	5	5	33
OTU1573	TACGGAGGGTGCAAGCGTTGTCCGGATTTATTGGGTTTAAAGGGTGCGTAGGCGGCCCTGTAAGTCAGCGGTGAAATCCC	0	6	2	67	14	2	6	3	2	14	18	1	14	4
OTU1574	TACAGAGGTGGCAAGCGTTGTTCGGAATTACTGGGCGTAAAGGGCGCGTAGGCGGTCTTTTAAGTTCCGTGTGAAATCCC	12	7	13	37	15	4	7	8	2	19	52	11	36	9
OTU1575	TACGTAGGGGGCAAGCGTTATCCGGAATCACTGGGCGTAAAGGGCGTCTAGGCGGCAAGGCAAGTCTCGCGTAAAAGCTC	2	4	2	1	7	1	3	0	6	14	14	9	12	15
OTU1576	TACGTAGGGGGCGAGCGTTGTCCGGATTTATTGGGCGTAAAGAGCTCGTAGGCGGTTTGGTAAGTCGGGTGTGAAAGTCC	6	14	5	6	10	1	1	2	16	8	11	32	24	4
OTU1577	TACGGAGGGTGCAAGCGTTGTCCGGATTTATTGGGTTTAAAGGGTGCGTAGGTGGCCTTATAAGTCAGTGGTGAAAGCCT	27	10	7	19	2	1	4	2	16	4	6	66	17	8
OTU1578	GACGGAGGGGGCTAGCGTTGTTCGGAATTACTGGGCGTAAAGGGCGCGTAGGCGGATTAGTAAGTTGGGAGTGAAAGCCC	43	23	7	8	3	3	6	7	22	12	10	36	18	2
OTU1579	TACAGAGGTCCCAAGCGTTGTTCGGATTCACTGGGCGTAAAGGGTGCGTAGGTGGCCAGGAAAGTTCGGTGTAAAAGCTC	1	34	36	49	21	20	29	16	17	18	14	8	35	21
OTU1580	TACAGAGGTCCCAAGCGTTGTTCGGATTTACTGGGCGTAAAGGGTGCGTAGGTGGTAGGGTAAGTTCTAGGTGAAAGCTT	5	5	10	18	4	5	13	10	4	8	8	1	12	3
OTU1581	TACGTAGGGGGCGAGCGTTGTCCGGAGTTACTGGGCGTAAAGAGCGTGTAGGCGGTTGAAAAAGTCAGGTGTGAAATTTT	0	0	71	10	2	2	9	5	1	1	0	0	1	8
OTU1582	TACGAATGGGGCAAGCGTTGTTCGGAATCACTGGGCTTAAAGCGTGCGCAGGCGGATATGAAAGTCAGAAGTGAAATCCC	7	4	8	3	0	5	5	5	48	0	1	2	2	1
OTU1583	TACGGAGGGGGCCAGCGTTGTTCGGAATCATTGGGCGTAAAGGGCGCGTAGGCGGCCGATCAAGTCCGACGTGAAATTCC	6	31	44	30	24	16	26	17	30	69	48	17	51	26
OTU1584	TACGTAGGGGGCAAGCGTTGTCCGGATTCATTGGGCGTAAAGAGCTCGTAGGCGGTTCAGTAAGTCGGGTGTGAAAGCTC	1	6	6	51	10	1	0	2	2	4	0	4	13	10
OTU1585	TACGGAGGGTGCAAGCGTTATCCGGAATCACTGGGTTTAAAGGGTGCGTAGGCGGTTGTATAAGTCAGTGGTGAAAGGCC	0	4	6	9	40	6	8	11	0	6	4	0	0	0
OTU1586	TACGTAGGGTGCAAGCGTTGTCCGGAATTATTGGGCGTAAAGAGCTCGTAGGCGGTCTGTCGCGTCGGATGTGAAAACTT	6	26	24	29	3	10	11	9	20	8	20	9	27	23
OTU1587	TACGGAGGGTGCAAGCGTTACCCGGAATCACTGGGCGTAAAGGGCGTGTAGGCGGGATGTTAAGTCTGGGTTTAAAGACA	28	7	11	4	1	4	0	2	7	3	1	8	1	29
OTU1588	TACGGAGGGTGCAAGCGTTGTTCGGAATTATTGGGCGTAAAGGGCGTGTAGGCGGTTTGGTAAGTCAGATGTGAAAGCCC	0	3	13	3	30	5	8	10	1	52	15	1	2	33
OTU1589	TACGGGAGGGGCAAGCGTTATCCATCTTAACTGGGCGTAAAGTGTTTGTAGACAGTAAAATAAGTTCTGAGTTTAAATAT	0	1	2	2	6	11	7	8	33	6	0	0	10	13
OTU1590	TACGTAGGGTGCGAGCGTTGTCCGGAATTATTGGGCGTAAAGAGCTTGTAGGCGGTCTGTTGCGTCGGAAGTGAAAACTC	0	5	7	9	22	27	27	23	5	2	2	2	11	3
OTU1591	TACAGAGGGTGCGAACGTTGTTCGGAATTACTGGGCTTGAAGCGCGCGTAGGCGGCCCCGCAAGTGCGGTGTGAAATCCC	3	0	5	5	8	3	2	4	1	13	29	8	25	8
OTU1592	TACGTAGGGGGCAAGCGTTGTCCGGATTTATTGGGCGTAAAGCGCGCGTAGGCGGCGCGGTATGTCGTGCGTGAAATCTC	1	22	21	43	12	16	9	9	14	21	68	30	46	9
OTU1593	GACGGAGGATGCAAGTGTTATCCGGAATTATTGGGCGTAAAGCGTCTGTAGGTGGTTTAAAAAGTCCACGGTTAAAAATT	0	0	0	119	0	0	0	12	0	4	0	0	0	0
OTU1594	TACAGAGGTCTCAAGCGTTGTTCGGATTTACTGGGCGTAAAGGGTGTGTAGGCGGTTGGGTAAGTCTGAAGTGAAATCTC	40	7	12	35	1	3	4	2	16	1	4	27	22	23
OTU1595	TACGGAGGGTGCAAGCGTTGTTCGGAATCATTGGGCGTAAAGAGCGTGTAGGCGGCTGGACAAGTCTGATGTGAAAGCCC	0	2	3	0	30	11	4	4	1	36	42	0	1	3
OTU1596	CACGTAGGGGCCAAGCGTTGTCCGGATTCATTGGGCGTAAAGAGCTCGTAGGCGGTTCAGTTAGTCGGGTGTGAAATCTC	2	8	9	49	12	1	1	4	2	4	4	10	7	21
OTU1597	TACGGAGGGTGCAAGCGTTATCCGGATTCACTGGGTTTAAAGGGTGCGTAGGCGGGTTGGTAAGTCCGTGGTGAAATCTC	1	2	9	115	0	0	1	2	0	1	1	1	0	1
OTU1598	TACGTAGGTGGCAAGCGTTGTCCGGATTTACTGGGCGTAAAGAGCGCGCAGGCGGTCGTTCAAGTCGAGTGTGAAAGCCC	1	9	9	11	6	2	3	3	5	9	24	0	22	4
OTU1599	AACGTAGGAAGCGAGCGTTATCCGGATTTACTGGGCGTAAAGCGCGTGTAGGCGGTTTGGCAAGTTGGATGTGAAATCTC	0	16	17	2	47	7	12	6	0	44	10	8	7	31
OTU1600	TACGAAGGGTGCAAGCGTTGTTCGGATTTATTGGGCGTAAAGCGCGCGTAGGCGGACCTGCAAGTCAGATGTGAAATCTC	65	11	18	25	42	26	12	15	64	22	11	70	36	25
OTU1601	TACGGAGGGTGCGAGCGTTGTCCGGAATCACTGGGCGTAAAGGGTGAGTAGGCGGTCTGTTAAGCGTGTGGTGAAAGCCT	1	22	22	9	23	1	2	5	14	4	4	8	20	27
OTU1602	TACGGAGGGTGCAAGCGTTGTCCGGATTTATTGGGTTTAAAGGGTGCGTAGGCGGCCTTATAAGTCAGTGGTGAAAGCCC	0	2	3	10	19	7	4	3	3	26	9	3	6	5
OTU1603	CACGTAGGAGCCTAGCGTTATCCGAATTTACTGGGCGTAAAGCGCGTGTAGGCGGTTCGATAAGTTGGATGTGAAAGCTC	0	3	9	0	66	25	21	15	3	70	30	3	29	30
OTU1604	GACGTAGGAGGCGAGCGTTGTCCGGATTCATTGGGCGTAAAGAGCACGCAGGCGGTTTGGCAAGTCGGATGTGAAAATCC	2	6	6	4	3	4	5	0	15	9	33	17	7	4
OTU1605	TACGAAGGGGGCTAGCGTTGTTCGGAATCACTGGGCGTAAAGCGCACGTAGGCGGATTCTTAAGTCAGGGGTGAAAGCCT	50	11	10	7	0	3	3	2	76	2	8	39	13	16
OTU1606	TACGTAGGGTGCAAGCGTTGTCCGGAATTACTGGGCGTAAAGAGTTCGTAGGCGGTTTGTCACGTCGTTTGTGAAAACTC	2	6	13	36	4	0	1	0	1	4	14	3	20	5
OTU1607	GACAGAGGGCGCGAGCGTTGTTCGGAATTACTGGGCGTAAAGCGCGCGCAGGCGGACCTGTGCGTCCGGAGTGAAATCTC	0	3	4	20	10	3	1	0	4	12	20	6	1	17
OTU1608	GACGGAGGGCGCAAGCGTTGTTCGGAATTACTGGGCGTAAAGCGCGGGCAGGTGGTCTGTTAAGTCTGCGGTGAAATCCC	0	1	4	11	2	1	0	2	3	2	52	1	29	5
OTU1609	TACGTAGGGTGCGAGCGTTAATCGGAATTACTGGGCGTAAAGCGTGCGCAGGCGGCTCACTAAGACAGATGTGAAATCCC	0	0	2	7	67	7	4	2	0	10	0	0	6	2
OTU1610	AACGTAGGAGGCAAGCGTTATCCGGATTTACTGGGCGTAAAGCGCGTGCAGGTGGTTTGGCAAGTTGGATGTGAAAGCTC	0	0	15	0	37	34	7	10	2	22	4	2	6	12
OTU1611	TACGTAGGGGGCTAGCGTTATCCGGATTTACTGGGCGTAAAGGGTGCGTAGGTGGTTTCTTAAGTCAGGAGTGAAAGGCT	1	10	11	4	7	27	15	13	16	5	19	3	11	1
OTU1612	TACGGAGGGTGCAAGCGTTATCCGGAATCACTGGGTTTAAAGGGTGCGTAGGCGGCTTAGTAAGTCAGAGGTGAAAGTTC	0	5	10	9	7	9	7	2	0	22	6	0	12	6
OTU1613	TACGGAGGATGCAAGCGTTATCCGGATTCATTGGGTTTAAAGGGTGCGTAGGCGGAGTACTAAGTCAGCGATGAAATCCT	0	7	30	1	66	22	54	22	7	32	6	3	14	101
OTU1614	TACGTAGGTGACAAGCGTTATCCGGATTTACTGGGCGTAAAGCGCACGCAGGCGGTCGGATAAGTCCGATGTGAAACCTT	16	8	14	11	4	1	0	2	21	20	10	35	34	1
OTU1615	TACGGGAAGGGCAAGCGTTATCCATCATGACTGGGCGTAAAGAGTCCGCAGACTGTAGAGTAAGTTGACTGTTAAATTTT	12	48	41	46	7	3	5	6	26	3	1	44	30	25
OTU1616	TACGTAGGCAGCAAGCGTTGTTCGGAGTTACTGGGCGTAAAGGGTGTGTAGGCGGTTCCTTAAGTTTGTTGTGAAATCTC	0	9	16	9	75	9	15	9	6	45	23	0	17	34
OTU1617	CACGTAGGAGGCGAGCGTTATCCGGATTCACTGGGCGTAAAGCGCGTGCAGGCGGTTTGGTAAGTTGATCGTGAAAGCTC	0	1	5	4	33	11	23	7	4	26	12	3	12	14
OTU1618	TACGTAGGACCCAAGCGTTATCCGGAATTACTGGGCGTAAAGAGTTGCGTAGGTGGCATTATAAGTGGAGCGTGAAAGCG	4	40	15	3	1	0	0	2	10	1	2	11	14	0
OTU1619	GACGAAGGATGCAAGCGTTATCCGGATTCATTGGGTTTAAAGGGTGCGTAGGCGGACTGATAAGTCAGTGGTGAAATCTC	5	4	13	23	3	12	12	8	16	12	14	70	19	14
OTU1620	TACGAAGGTCCCAAGCGTTGTTCGGAATTACTGGGCGTAAAGCGTGTGTAGGCGGTTAGGTAAGTCAGATGTGAAATCCC	0	15	9	2	0	3	0	1	21	4	8	10	13	2
OTU1621	GACGAGTCTCACAAACGTTATTCGGAATTACTGGGCTTAAAGGGTGCGTAGGCGGTGAGGTAAGTCGGATGTGAAATACC	0	9	11	9	8	1	5	6	25	4	16	49	20	4
OTU1622	CACGTAGGGGGCGAGCGTTGTCCGGATTTATTGGGCGTAAAGAGCTCGTAGGCGGCTCGGTAAGTGAGGTGTGAAAACTC	14	7	7	38	10	1	1	1	8	3	23	18	17	4
OTU1623	TACGTAGGGGGCGAGCGTTGTCCGGATTTATTGGGCGTAAAAGGCTTGTAGGTGGCCACGCCAAGTCGGATGTGAAATCT	15	5	7	49	5	3	2	2	4	4	87	21	16	10
OTU1624	TACGTAGGGTCCGAGCGTTGTCCGGAATTATTGGGCGTAAAGGGCTCGTAGGCGGTTTGTCGCGTCGGGAGTGAAAACAC	22	46	45	138	68	16	22	15	62	21	27	33	47	32
OTU1625	AACGAGGGGGGCAAGCGTTATTCGCCATGACTGGGCATTAAGGGTTCGTAGACTGTAAAGTAAGTTTTATGTTAAAAATT	0	36	24	15	2	5	3	2	43	3	0	21	11	5
OTU1626	TACGAAGGGGGCTAGCGTTGTTCGGAATTACTGGGCGTAAAGCGCGCGCAGGCGGTTCGATAAGTTGGGGGTGAAATCCC	22	15	14	21	3	17	18	16	35	6	1	38	16	8
OTU1627	TACGTAGGTGGCAAGCGTTGTCCGGATTTATTGGGTTTAAAGGGTGCGTAGGCGGTCCACTAAGTCAGCAGTGAAATACG	50	16	7	4	2	5	10	3	35	8	15	27	67	11
OTU1628	TACGTAGGACGCAAGCGTTATCCGGATTCATTGGGTTTAAAGGGTGCGTAGGCGGGCCTTTAAGTCAGTGGTGAAAGTTT	0	3	12	19	35	3	3	7	3	2	2	2	1	5
OTU1629	GACAGAGGTGGCAAGCGTTGTTCGGATTTACTGGGCGTAAAGAGTGCGTAGGTGGTGAGGTAAGACCTGTGGGAAAGACC	4	7	18	52	8	1	1	2	1	37	28	1	25	14
OTU1630	TACAGAGGTGGCAAGCGTTGTTCGGAATTACTGGGCGTAAAGCGCGTGTAGGCGGCTCTTCAAGTCAGGCGTGAAAGCCC	6	11	16	10	5	8	12	9	14	7	27	9	42	1
OTU1631	CACGTAGGTCGCGAGCGTTATCCGGATTTACTGGGCGTAAAGCGCTTGTAGGCGGTTCTGTAAGTCGGGCGTGAAATCTC	0	10	10	6	5	5	3	3	6	12	9	1	11	10
OTU1632	TACGAAGGTCCCAAGCGTTATCCGGATTTATTGGGTTTAAAGGGTGCGTAGGCGGGCTATTAAGTCAGCGGTGAAAGCCT	9	0	3	13	1	0	2	1	12	40	1	3	19	19
OTU1633	TACGTAGGGTGCGAGCGTTGTTCGGAGTTATTGGGCGTAAAGGGCGTGTAGGCGGCTTGAGAAGTCTGATTTGAAATGCA	0	7	6	1	49	5	10	8	4	49	52	2	34	15
OTU1634	TACGTAGGGTGCGAGCGTTAATCGGAATTACTGGGCGTAAAGCGTGCGCAGGCGGTTCTATAAGACAGGCGTGAAATCCC	5	14	13	17	2	15	7	3	55	0	1	163	6	0
OTU1635	TACGGGAGGGGCAAGCGTTATCCGGCATTATTGGGCGTTAAGGGTTCGTAGACTGTAAAGTAAGTTAATTGTTAAAATTT	0	8	13	18	3	4	7	3	27	1	0	13	8	21
OTU1636	TACGTAGGATCCGAGCGTTGTCCGGAATTACTGGGTGTAAAGGGCGTGTAGGTGGGCCTGCAAGTCGGTGGTGAAATCCT	0	0	1	0	3	0	2	0	0	0	0	0	85	0
OTU1637	TACGGAGGGTGCAAGCGTTATCCGGATTCACTGGGTTTAAAGGGTGCGTAGGCGGGCTTGTAAGTCAGTGGTGAAAGCCC	7	22	21	25	17	9	12	9	16	29	56	9	61	23
OTU1638	TACAGAGGGTGCAAACGTTGCTCGGAATTACTGGGCGTAAAGCGCGTGTAGGCGGAACGATAAGTCGGGCGTGAAATCCC	0	17	3	2	0	5	8	6	20	8	8	1	11	4
OTU1639	TACGTAGGGGGCAAGCGTTGTCCGGAATTATTGGGCGTAAAGCGCGCGCAGGCGGCTCTTTAAGTCTGGTGTTTAATCCC	0	2	9	11	1	2	1	1	8	2	21	25	7	6
OTU1640	TACAGAGGTCTCGAGCGTTAGTCGGAATCACTGGGCTTAAAGCGTACGTAGGCGGATCTGTAGGCGTCGTGTGAAATACC	0	10	9	13	7	4	1	3	11	6	9	5	4	7
OTU1641	TACGGAGGGGGCAAGCGTTGTTCGGAATTATTGGGCGTAAAGGGCGCGTAGGCGGCGAGGTAAGTCAGACGTGAAATCCC	3	3	2	0	4	7	7	10	14	10	10	0	23	7
OTU1642	TACAGAGGGTGCAAACGTTGCTCGGAATTATTGGGCGTAAAGCGCGTGTAGGCGGCTTGTTAAGTTGGTTGTGAAAACCC	3	12	14	15	4	8	6	7	4	14	16	2	32	2
OTU1643	AACGTAGGAGGCGAGCGTTATCCGGATTTACTGGGTGTAAAGCGCGTGCAGGCGGTTTGTTAAGATGGGTGTGAAAGCTC	0	2	4	2	18	15	17	8	5	21	3	2	6	4
OTU1644	GACGAGCCACCCAAACGTTATTCGGAATTACTGGGCTTAAAGGGTGCGTAGGCGGTGCAGCAAGTCGGGAGTGAAATACC	9	7	2	20	4	3	0	1	0	7	46	3	10	4
OTU1645	TACGGAGGATCCAAGCGTTGTCCGGATTCATTGGGTTTAAAGGGTGCGTAGGCGGGGCATTAAGTCAGAGGTGAAATCTT	1	7	11	5	7	1	3	2	1	4	13	4	17	6
OTU1646	TACAGAGGTCCCAAGCGTTGTTCGGATTCACTGGGCGTAAAGGGTGCGTAGGTGGTAGGGTAAGTTTGACGTGAAAGCTC	25	11	12	21	9	12	14	10	18	24	15	7	24	14
OTU1647	CACGTAGGGGGCGAGCGTTGTCCGGATTTATTGGGCGTAAAGAGCTCGTAGGCGGCTCGGTAAGTCAACTGTGAAAGCTC	2	5	8	22	3	5	0	1	3	0	7	23	6	19
OTU1648	TACCAGCACCCCGAGTTGTCGGGACGATTATTGGGCCTAAAGCATCCGTAGCCTGTTCTGCAAGTCCTCCGTTAAATCCA	0	1	5	65	5	2	0	2	0	5	21	0	4	2
OTU1649	TACGTAGGGTGCGAGCGTTAATCGGAATTACTGGGCGTAAAGCGTGCGCAGGCGGCTTTTTAAGCCAGACGTGAAATCCC	71	0	12	0	3	5	2	3	0	2	3	6	1	1
OTU1650	TACAGAGGTGGCAAGCGTTGTTCGGAATTACTGGGCGTAAAGGGCGCGTAGGTGGCCTTTTGAGTCAGACGTGAAATCCC	16	2	1	41	4	2	1	2	5	6	37	14	7	6
OTU1651	TACGAGGGGTGCAAGCGTTAATCGGATTTACTGGGCGTAAAGCGCGCGTAGGCGGCTTGTTAAGTCGGATGTGAAAGCCC	25	3	0	7	0	5	5	1	8	2	2	24	8	7
OTU1652	TACGTAGGGTGCGAGCGTTAATCGGAATTACTGGGCGTAAAGCGTGCGCAGGCGGTTCGTTGTGTCTGATGTGAAATCCC	1	20	30	12	17	10	11	17	3	22	11	6	34	10
OTU1653	GACAGAGGGTGCAAACGTTGTTCGGAATTACTGGGCGTAAAGCGCGCGTAGGCAGCAGCGTGTGTCGGGCGTGAAATCCC	2	3	20	92	18	1	1	2	2	3	38	17	10	23
OTU1654	TACGGAGGGTGCAAGCGTTGTTCGGAATCACTGGGCGTAAAGGGCGTGTAGGCGGTCTGTTAAGTCTGATGTGAAATCCC	2	10	6	5	5	2	1	1	2	15	25	10	31	4
OTU1655	TACGAAGGGTGCAAGCGTTAATCGGAATTACTGGGCGTAAAGCGTGCGTAGATGGCTGATTAAGTCGGATGTGAAAGCCC	6	5	8	15	3	7	16	18	77	7	6	11	20	25
OTU1656	CACGTACTGTGCGAACGTTATTCGGAATCACTGGGCTTAAAGGGTGCGTAGGCGGCAATTCAAGTCAGGTGTGAAATGCC	57	10	9	5	1	9	12	7	11	16	19	24	13	7
OTU1657	TACGTAGGGGCCGAGCGTTGTCCGGAGTTATTGGGCGTAAAGCGCGCGCAGGCGGCTTCGCGCGTCCGACGTGAAAGCCC	12	28	21	27	4	9	12	8	16	9	18	7	17	6
OTU1658	TACGTAGGTGGCAAGCGTTGTCCGGATTTATTGGGTTTAAAGGGTGCGTAGGCGGTCTATTAAGTCAGCGGTGAAATACT	8	3	11	32	13	3	5	3	3	2	2	8	9	22
OTU1659	TACGTAGGCAGCGAGCGTTGTTCGGAGTTACTGGGCGTAAAGCGTGCGTAGGCGGTTTTGTAAGTTTGGTGTGAAATCTC	3	5	12	120	25	5	2	5	1	10	14	8	13	41
OTU1660	TACGTAGGATCCGAGCGTTGTCCGGAATTACTGGGTGTAAAGGGCGTGTAGGTGGATCTCTAAGTCGATGGTGAAATCCT	5	2	2	0	1	0	1	4	4	7	79	17	15	1
OTU1661	TACGAACTGTGCAAACGTTATTCGGAATCACTGGGCTTAAAGGGTGCGCAGGCGGTCTGTTAAGCAAGGTGTGAAAGCCC	3	6	4	4	2	3	4	4	13	7	21	18	18	2
OTU1662	TACGTAGGGTGCGAGCGTTAATCGGAATTACTGGGCGTAAAGCGTGCGCAGGCGGTCTCGTAAGCTGGGTGTGAAAGCCC	9	7	8	29	6	9	2	3	19	5	6	50	5	35
OTU1663	TACAGAGGGTGCAAGCGTTGCTCGGATTTACTGGGCGTAAAGCGTACGCAGACGGCCACGCAGGTCGGGTGTGAAAGCCC	1	0	1	11	3	3	8	0	4	24	6	0	12	12
OTU1664	TACAGAGGGTGCAAGCATTAATCGGATTTATTGGGCGTAAAGAGCGCGTAGGCGGGTTTTTAAGTCAGATGTGAAATCCC	2	8	1	4	3	8	10	6	44	6	5	5	12	4
OTU1665	TACAGAGGGTGCGAGCGTTAATCGGATTTACTGGGCGTAAAGGGAGCGTAGGCGGTTGTATGAGTGTGATGTGAAAGCCC	7	4	3	2	1	2	3	3	3	3	16	39	20	21
OTU1666	TACGTAGGGGGCAAGCGTTGTCCGGATTTATTGGGCGTAAAGCGCGTGTAGGCGGCCAGGCAGGTCCGTTGTGAAAACTG	29	6	11	51	12	2	3	6	8	21	119	18	47	31
OTU1667	TACGGAGGGTGCGAGCGTTAATCGGAATTACTGGGCGTAAAGCGCACGTAGGCGGCTTAGTAAGTCGATTGTGAAAGCCC	5	4	16	1	0	4	3	2	7	34	29	1	31	0
OTU1668	TACGGGGGGAGCAAGCGTTGTTCGGATTCATTGGGCGTAAAGGGCGCGTAGGCGGCCCGGTAAGTCTGACGTGAAATGTA	0	11	14	2	15	3	5	2	3	20	21	1	28	11
OTU1669	GACGGAGGGTGCTAGCGTTGTTCGGAATTACTGGGCGTAAAGGGCGCGTAGGCGGCCTGGTCAGTCGGATGTGAAAGCCC	4	11	14	102	14	10	3	3	13	6	7	21	27	28
OTU1670	TACGTAGGGGGCAAGCGTTACTCGGATTTACTGGGCGTAAAGAGAATTAAGGCGGTCATGTAAGTCAGTGGTGAAATCCC	0	1	41	0	60	30	18	21	11	61	2	6	15	15
OTU1671	TACGGAGGGAGCTAGCGTTGTTCGGAATTACTGGGCGTAAAGCGCACGTAGGCGGCGATTTAAGTCAGAGGTGAAAGCCC	25	16	9	53	6	12	13	16	20	19	6	44	23	7
OTU1672	GACGAGGGGTCCAAGCGTTGTTCGGAATTATTGGGCGTAAAGCGGGTGTAGGTGGATCTATAAGTCAGGAGTGAAAGCCC	13	2	4	3	11	7	11	15	5	21	0	3	1	3
OTU1673	GACGAACCGAGCGAACGTTGTTCGGAATCACTGGGCTTAAAGGGCGCGTAGGCGGGCTGTCAAGTCTGGGGTGAAATCCC	4	8	8	34	2	5	1	2	3	9	29	17	8	12
OTU1674	TACGAACTGCGCGAACGTTATTCGGATTTACTGGGCTTAAAGGGTGCGTAGGCGGCTTGTTAAGTAGGGTGTGAAATCTT	77	2	2	1	0	0	0	1	1	0	1	41	1	1
OTU1675	GACAGAGGGTGCAAACGTTGCTCGGAATCACTGGGCGTAAAGCGCGTGTAGGCGGGCGATCAAGTCAGTTGTGAAATCCC	0	9	11	3	4	8	18	21	1	11	8	0	8	4
OTU1676	TACGTAGGGGGCAAGCGTTGTCCGGAATTATTGGGCGTAAAGCGCGTGTAGGCGGCTTGGTAAGTCTGATGTGAAAACTC	70	0	1	0	0	0	0	0	11	0	0	5	0	0
OTU1677	TACAGAGGGTGCAAGCGTTGTTCGGAATTACTGGGCGTAAAGCGCGTGTAGGCTGCGATCTAAGTCAGGTGTGAAAGCCC	5	7	4	32	5	3	2	6	26	26	1	4	13	26
OTU1678	TACGGAGGTGGCGAGCGTTGTTCGGAATCACTGGGCTTAAAGCGCGTGTAGGCGGGACGGTAAGTGTCGGGTGAAAGCCC	10	12	11	14	6	13	4	5	5	23	158	31	178	21
OTU1679	TACAGAGGGGGCAAGCGTTGTTCGGAATTACTGGGCGTAAAGCGCGCGTAGGCGGTCGTATAAGTCGGATGTGAAAGCCC	0	0	2	1	36	4	16	7	1	16	0	0	0	2
OTU1680	TACGTAGGCAGCAAGCGTTGTTCGGAGTTACTGGGCGTAAAGGGTGTGTAGGCGGTTCTTTAAGTTTGGTGTGAAATCTC	5	13	18	70	80	11	10	9	22	35	25	44	31	68
OTU1681	GACAGAGGTGGCGAGCGTTGTTCGGATTTACTGGGCGTAAAGCGCGGGTAGGCGGTTCGGTAAGTCAGATGTGAAATCCC	12	3	6	0	1	6	2	3	14	13	127	19	11	32
OTU1682	GACAGAGGTGGCAAGCGTTGTTCGGATTTATTGGGTGTAAAGGGCAGGTAGGCGGTCGGATAAGTCTGACGTGAAATCCC	12	8	7	9	10	3	7	3	3	10	2	4	25	12
OTU1683	TACGAAGGGTGCAAACGTTGCTCGGAATTATTGGGCGTAAAGCGCACGTAGGCGGCTTAGCAAGTTGGATGTGAAAGCCC	15	9	11	23	14	4	3	8	23	14	25	20	34	32
OTU1684	TACGGAGGGTGCTAGCGTTGTTCGGAATCACTGGGCGTAAAGCGCGTGTAGGCGGCCCATTAAGTCTGATGTGAAAGCCC	10	11	20	56	10	6	7	7	37	36	154	43	115	27
OTU1685	TACGAAGGATCCAAGCGTTATCCGGATTTATTGGGTTTAAAGGGTGCGTAGGCGGGCTATTAAGTCAGTGGTGAAAGCCC	18	10	14	7	2	6	0	1	25	6	6	31	35	12
OTU1686	TACAGAGGGCGCGAGCGTTGTCCGGAATCACTGGGCGTAAAGGGCGCGTAGGTGGCACTATAAGGCCGTGGTGAAAGTCT	38	6	8	12	3	4	2	9	12	9	52	16	29	8
OTU1687	TACGGAGGGTGCGAGCGTTATCCGGAATCACTGGGTTTAAAGGGTGCGCAGGCGGCGTGCTAAGTCAGGGGTGAAAGGCC	6	8	4	7	0	6	6	4	11	5	5	14	14	4
OTU1688	GACGAACCGTACGAACGTTATTCGGAATTACTGGGCTTAAAGGGTGCGTAGGCGGCGCGGAAAGTAGGGTGTGAAATCCC	13	8	18	12	4	8	2	4	7	8	25	10	19	6
OTU1689	TACATACTGTGCGAACGTTATTCGGATTTACTGGGCTTAAAGGGTGCGTAGGCGGTTCGTTAAGTAGGGTGTGAAAGCCC	6	9	11	29	4	6	6	4	15	25	142	17	51	14
OTU1690	TACGAGAGGTCCAAGCGTTAATCGGAATCACTGGGCTTAAAGGGTGCGTAGGCGGGCCTGTAAGTGTTCTGTGAAATCCC	4	12	18	2	4	11	8	7	9	12	4	7	28	15
OTU1691	TACGTAGGGTGCAAGCGTTGTCCGGATTTATTGGGTTTAAAGGGTGCGTAGGCGGTAATTTAAGTCAGTGGTGAAATCTG	0	43	42	0	0	0	0	0	0	0	0	0	0	0
OTU1692	TACAGAGGTCCCAAGCGTTGTTCGGATTTATTGGGCGTAAAGGGTGCGTAGGCGGTCGCCTAAGTCAGGTGTGAAATCTC	12	15	4	14	0	0	5	2	5	0	7	17	13	4
OTU1693	TACGAAGGATCCAAGCGTTGTCCGGATTTACTGGGTTTAAAGGGTGCGTAGGCGGACTTATAAGTCAGTGGTGAAAGCCT	8	3	13	13	7	3	4	2	23	2	6	22	8	4
OTU1694	TACGGAGGGTGCAAGCGTTATCCGGAATTACTGGGTTTAAAGGGTGCGTAGGCGGTGAGATAAGTCAGTTGTGAAATACC	2	4	11	3	6	5	4	5	8	6	3	1	11	35
OTU1695	TACGTAGGGGGCAAGCGTTGTCCGGATTTATTGGGCGTAAAGAGCGTGTAGGCGGCCAGATAGGTCTGGTGTGAAAACTC	4	2	10	103	6	2	1	1	3	2	1	9	9	18
OTU1696	TACGTAGGCACCAAGCGTTGTCCGGATTTATTGGGCGTAAAGAGCTCGTAGGCGGTTCAGTAAGTCGGGTGTGAAACCTT	20	6	5	14	4	2	0	3	21	0	10	19	35	9
OTU1697	TACGGAGGGTGCGAGCGTTAATCGGAATTACTGGGCGTAAAGCGTGCGTAGGCGGCGTGTCAAGTCAGATGTGAAAGCCC	0	3	17	40	66	11	8	9	14	34	60	0	27	62
OTU1698	CACGTAGGCACCAAGCGTTGTCCGGATTTATTGGGCGTAAAGAGCTTGTAGGCGGTTCGGTTAGTCGGGTGTGAAACCTC	0	7	6	70	9	2	2	4	2	6	11	5	12	22
OTU1699	TACGTAGGGGGCTAGCGTTGTCCGGATTTATTGGGCGTAAAGAGCGTGTAGGCGGCCATGTAGGTCCGGTGTGAAAACTC	0	11	7	76	4	2	1	4	2	1	8	4	8	20
OTU1700	TACGGGAAGGGCAAGCGTTATTCATCATGACTGGGCGTAAAGTGTCCGTAGACGGTAAAGTAAGTTACTTGTTAAAATTT	1	13	33	5	1	1	1	1	11	7	0	40	9	3
OTU1701	TACGAGAGGCCCAAACGTTATTCGGATTTACTGGGCTTAAAGAGTTCGTAGGCGGCTTAGCAAGTGAGGTGTGAAATCCC	5	6	9	13	4	7	5	9	18	7	10	21	29	12
OTU1702	TACGAAGGGTGCAAACGTTGCTCGGAATTATTGGGCGTAAAGCGCACGTAGGCGGCTCAGCAAGTCGGAAGTGAAATCCC	5	7	5	17	2	14	13	7	17	24	86	10	37	7
OTU1703	TACAGAGGTCCCAAGCGTTGTTCGGAATCACTGGGCGTAAAGGGTGCGTAGGCGGCGGTGTAAGTCAGATGTGAAATGCC	50	1	1	0	0	0	1	0	3	0	5	21	3	0
OTU1704	TACAGAGGTCTCAAGCGTTGTTCGGATTCATTGGGCGTAAAGGGTGCGTAGGTGGCGAGGTAAGTCTGGTGTGAAATCTC	64	180	191	137	77	68	61	38	105	81	83	132	199	110
OTU1705	TACGAAGGATCCAAGCGTTGTCCGGATTTACTGGGTTTAAAGGGTGCGTAGGCGGACTTTTAAGTCAGTGGTGAAAGCCT	5	14	42	9	5	2	2	4	9	0	5	6	28	3
OTU1706	TACGGAGGGTGCGAGCGTTAATCGGAATTACTGGGCGTAAAGCGCACGTAGGCGGTCGGATAAGTCGGATGTGAAAGCCC	0	0	0	6	2	2	0	0	0	8	19	3	45	3
OTU1707	TACGTAGGGTGCGAGCGTTAATCGGAATTACTGGGCGTAAAGGGTGCGCAGGTGGTTATTTAAGACAGATGTGAAATCCC	0	4	11	16	49	5	8	6	5	22	4	1	41	31
OTU1708	GACGGAGGTGGCAAACGTTGCTCGGAATTACTGGGCTTAAAGGGCGTGTAGGCGGTCGACTAAGTCGGGTGTGAAATACT	0	6	18	2	27	5	8	1	2	18	56	3	14	8
OTU1709	GACGAACCGTCCAAACGTTATTCGGAATCACTGGGCTTACAGAGTTCGTAGGCGGTCTAGCAAGTTGGGTGTGAAATCCC	76	8	5	0	2	3	2	1	5	4	6	30	19	6
OTU1710	TACAGAGGCCTCGAGCGTTGCGCGGAATCACTGGGCTTAAAGGGTGCGTAGGCGGATACACAAGTGCCTTGTGAAATCCC	3	7	12	7	4	6	13	11	9	8	11	4	17	18
OTU1711	TACAGAGGTGGCAAGCGTTGTTCGGAATTACTGGGCGTAAAGGGCGCGTAGGTGGCCTTCTTAGTCAGACGTGAAATCCC	21	7	5	91	16	5	2	3	4	16	50	16	17	19
OTU1712	TACGGAGGGTGCAAGCGTTATCCGGAATCACTGGGTTTAAAGGGTGCGTAGGCGGCCAGACAAGTCAGGGGTGAAATATC	1	9	16	2	13	10	18	11	4	22	13	4	30	10
OTU1713	TACGTAGGACGCAAACGTTGTCCGGATTTACTGGGTGTAAAGGGTGCTCAGGCGGTCTTGTAAGTCAGTGGTGAAATCCC	0	0	4	0	18	1	3	3	2	23	8	3	5	26
OTU1714	TACGGAGGGTGCGAGCGTTATTCGGAATTATTGGGCGTAAAGAGCGCGTAGGCGGCCTTACAAGTCAGGTGTGAAATCCC	0	2	0	0	24	6	12	8	0	33	1	0	5	0
OTU1715	TACGTAGGCAGCAAGCGTTGTTCGGAGTTACTGGGCGTAAAGGGTGTGTAGGCGGTTCTCTAAGTTTGGTGTGAAATCTC	0	3	8	35	11	1	1	2	0	6	4	8	2	15
OTU1716	GACGGAAGGTGCAAGCGTTGCTCGGAATCACTGGGCGTAAAGGGTGCGTAGGCGGCTTGGTCAGTCTGGTGTGAAAGCCC	0	1	10	0	1	1	1	1	2	12	56	1	9	0
OTU1717	TACGGAGGATGCAAGCGTTATCCGGAATGATTGGGCGTAAAGCGTCCGTAGGTGGTTTTGTAAGTCCGTGGTTAAAGCGC	2	2	2	17	2	7	1	3	48	1	25	2	6	22
OTU1718	TACGTAGGTGACAAGCGTTATCCGGATTTATTGGGCGTAAAGCGTACGCAGGCGGTTGATTAAGTCTGACGTGAAAGCTC	11	11	18	3	1	1	1	1	10	6	12	14	30	6
OTU1719	TACGAAGGGTGCAAGCGTTATCCGGATTCATTGGGTTTAAAGGGTGCGTAGGCGGGGCGATAAGTCAGTGGTGAAATCCT	5	13	16	12	5	2	0	0	5	3	3	4	22	6
OTU1720	TACGGAGGGTGCAAGCGTTGTCCGGATTTATTGGGTTTAAAGGGTGCGTAGGCGGTACGCTAAGTCAGTGGTGAAATCCT	0	2	0	16	2	3	10	3	2	2	13	1	9	23
OTU1721	TACGAAGGGGGCTAGCGTTGTTCGGAATTACTGGGCGTAAAGCGCGCGCAGGCGGTCTTCCAAGTCAGTGGTGAAAGCCT	1	9	10	15	3	4	0	2	22	5	3	22	8	4
OTU1722	TACGAGGGGTGCAAGCGTTGTTCGGAATTACTGGGCGTAAAGCGTGAGAAGGCGGTTCGCTAAGTCTGATGTGAAAGCCC	3	18	1	10	2	16	16	0	8	20	4	2	13	5
OTU1723	TACGAAGGGTGCAAGCGTTAATCGGAATTACTGGGCGTAAAGCGTGCGTAGGCGGTTTGTTAAGTCCGATGTGAAAGCCC	44	10	7	30	0	9	9	3	18	2	12	15	13	2
OTU1724	TACGGAGGGGGTTAGCGTTGTTCGGAATGACTGGGCGTAAAGCGCGCGTAGGCGGATCAGGAAGTTGGGGGTGAAATCCC	18	6	6	169	9	7	18	16	3	0	6	4	3	0
OTU1725	TACAGAGGGGGCAAGCGTTGTTCGGAATTACTGGGCGTAAAGGGCGCGTAGGCGGCCTGTTAAGTCGGACGTGAAATCCC	14	30	27	71	20	32	15	10	22	8	12	18	17	7
OTU1726	TACGTAGGCAGCAAGCGTTGTTCGGAATTATTGGGCGTAAAGAGTATGTAGGCGGTTCGCTAAGTCTGATGTGAAATCTC	2	12	23	0	3	8	18	12	6	14	5	1	11	0
OTU1727	TACAGAGGTCCCAAGCGTTGTTCGGATTTACTGGGCGTAAAGGGTGCGTAGGTGGTGAGGTAAGTTTGATGTGAAATCTC	63	17	34	20	5	6	9	4	29	7	15	38	59	23
OTU1728	TACGTAGGGGGCAAGCGTTGTCCGGAATTATTGGGCGTAAAGCGCGCGCAGGCGGCCTTGTAAGTCTGTTGTTTAAACTT	2	9	16	67	12	11	7	7	5	21	63	34	14	20
OTU1729	GACGAACCGAGCGAACGTTGTTCGGAATCACTGGGCTTAAAGGGCGCGTAGGCGGGCTGCCAAGTCTGCGGTGAAATCCT	27	6	7	4	1	1	6	6	8	1	15	21	3	0
OTU1730	TACGGGGGGGACGAGCGTTGTTCGGATTTACTGGGCGTAAAGGGCGTGTAGGCGGACTTTCAAGTCGGAAGTGAAAACCG	13	0	0	1	4	0	0	1	11	4	16	13	42	10
OTU1731	GACAGAGGGTGCAAACGTTGTTCGGAATCACTGGGCATAAAGCGCACGTAGGCCGTCCGCTAAGTTTCGTGTGAAATCCC	1	3	4	2	0	7	12	9	8	5	10	17	12	4
OTU1732	TACGAAGGGTGCAAACGTTGCTCGGAATTATTGGGCGTAAAGCGCATGTAGGCGGCCTGACAAGTCGGATGTGAAATCCC	0	23	14	1	4	20	11	2	12	22	5	3	5	4
OTU1733	TACGGAGGGTGCAAGCGTTGTTCGGAATTACTGGGCGTAAAGGGCGCGTAGGTGGTTGTGTAAGTCAGATGTGAAATCCT	0	5	15	0	43	10	10	10	7	64	36	3	9	54
OTU1734	TACGAACCGTCCAAACGTTACTCGGAATCACTGGGCTTAAAGGGTGCGTAGGCCGCGCGGAGGGTGGGATGTGAAATCCC	1	4	14	10	4	4	3	2	6	11	50	14	18	4
OTU1735	TACAGAGGTGGCAAGCGTTGTTCGGATTTACTGGGCGTAAAGGGTGCGTAGGCGGTTCTGTGTGTCGGGTGTGAAATCCC	0	7	2	4	33	14	14	6	7	30	19	0	46	18
OTU1736	TACGAAGGGGGCTAGCGTTGTTCGGAATCACTGGGCGTAAAGCGCACGTAGGCGGATTTATAAGTCAGGGGTGAAATCCC	122	4	10	5	2	8	5	3	5	2	0	6	2	4
OTU1737	TACGGAGGGTGCGAGCGTTAATCGGAATTACTGGGCGTAAAGAGTGCGTAGGCGGTTATTTAAGTCAGATGTGAAAGCCC	0	0	14	4	9	23	57	17	1	10	19	0	76	102
OTU1738	GACGGAGGGTGCAAGCGTTGTTCGGAATTACTGGGCGTAAAGCGCGGGCAGGTGGCCTTTTAAGTCCTTTGTGAAATCCC	0	3	1	22	4	1	2	2	4	13	114	1	13	6
OTU1739	AACGTAGGAGGCGAGCGTTATCCGGATTTACTGGGTGTAAAGCGCGTGCAGGCGGTTGGATAAGTTGGGTGTGAAAGCTC	0	0	4	2	42	6	11	5	1	22	0	0	3	5
OTU1740	TACGGAGGGTGCGAGCGTTATTCGGAATTACTGGGCGTAAAGCGCGTGTAGGCGGGAAGACAAGTCTGATGTGAAAGCCC	0	3	3	2	21	4	1	5	0	14	14	0	10	13
OTU1741	TACAGAGGTCCCAAGCGTTGTTCGGATTTACTGGGCGTAAAGGGTGCGTAGGTGGTCGGGTAAGTCTCATGTGAAATCTC	1	0	9	66	4	4	4	1	4	11	40	1	12	4
OTU1742	TACGTAGGGTGCGAGCGTTAATCGGAATTACTGGGCGTAAAGCGTGCGTAGGCGGTTGCACAAGCTTGATGTGAAAGCCC	0	5	3	36	11	3	0	1	3	3	13	2	11	5
OTU1743	TACGGAGGGTGCAAGCGTTGCTCGGAATCATTGGGCGTAAAGCGCGTGTAGGCGGGACAGTATGTCGGGTGTGAAAGCCC	1	0	6	1	9	0	4	0	2	6	17	3	30	3
OTU1744	TACGAAGGTCCCAAGCGTTGTTCGGAATCACTGGGCGTAAAGGGTGCGTAGGCTGCGCGGAAAGTCAGAGGTGAAATCCC	4	15	8	9	0	4	9	11	6	1	25	28	15	8
OTU1745	GACAGAGGGTGCAAACGTTGCTCGGAATCACTGGGCGTAAAGGGCGTGTAGGCGGGAAGGAAAGTCAGATGTGAAAGCCC	9	4	15	58	22	2	7	7	3	3	3	7	9	12
OTU1746	TACGGAGGGTGCAAGCGTTATCCGGATTCACTGGGTTTAAAGGGTGCGTAGGCGGATATGTAAGTCCGTGGTGAAATCTC	1	3	8	12	13	3	0	2	0	4	4	10	9	9
OTU1747	TACAGAGGCGGCAAGCGTTGTTCGGAATTATTGGGCGTAAAGAGCACGTAGGCGGCCTTGTAAGTCAGTTGTGAAAGCCT	0	0	0	0	34	2	5	4	0	23	64	0	28	2
OTU1748	AACGTAGGAGGCGAGCGTTATCCGGATTTACTGGGTGTAAAGCGCGTGCAGGCGGCTCGATAAGTTGGATGTGAAAGCTC	0	5	10	5	36	18	17	17	10	31	9	10	4	24
OTU1749	TACGTAGGTGTCGAGCGTTGTCCGGATTTATTGGGCGTAAAGAGCCCGCAGGCGGCTTGGTAAGTTCGAGGTGAAATCTC	18	14	10	0	11	6	1	5	7	22	33	14	20	3
OTU1750	GACGTAGGGCGCGAGCGTTGTCCGGATTTATTGGGCGTAAAGAGCTCGTAGGCGGCTTGTCGCGTCGACTGTGAAAACCC	8	8	12	79	24	27	4	3	11	7	35	156	15	31
OTU1751	TACGGAGGGTGCAAGCGTTGTTCGGAATTACTGGGCGTAAAGAGCTTGTAGGCGGCATGCTAAGTCCGATGTGAAAGCCC	0	2	10	5	22	9	5	5	4	43	82	5	54	7
OTU1752	TACGAAGGACCCGAGCGTTATCCGGATTTACTGGGTTTAAAGGGTGCGTAGGTGGACCTGTAAGTCAGTGGTGAAAGCCC	4	17	44	5	5	4	4	3	8	1	6	5	24	15
OTU1753	TACGTAGGGGGCAAGCGTTGTCCGGATTTATTGGGCGTAAAGCGCGTGTAGGCGGCCAGATAAGTCCGCTGTGAAAACTC	49	4	4	31	2	0	2	1	2	9	13	18	0	4
OTU1754	TACGTAGGATGCAAGCGTTGTTCGGAATTACTGGGCGTAAAGAGTACGTAGGCGGCAATGAAAGTCTGATATTAAAGACT	0	6	17	1	3	0	5	1	1	0	12	0	27	4
OTU1755	TACGAAGGGGGCTAGCGTTGTTCGGAATTACTGGGCGTAAAGGGCGTGTAGGCGGCCCGTAAAGTCAGGTGTGAAATTCC	10	2	11	27	17	2	1	4	8	24	45	8	35	14
OTU1756	TACGAAGGGGGCTAGCGTTGCTCGGATTTACTGGGCGTAAAGGGCGCGTAGGCGGACGATTTAGTCAGAGGTGAAAGCCC	25	23	7	4	6	24	15	9	18	5	8	18	17	2
OTU1757	TACGGAGGGTGCAAGCGTTATCCGGATTCACTGGGTTTAAAGGGTGCGTAGGTGGGCAGATAAGTCAGTGGTGAAATCTC	893	28	53	39	20	30	47	59	108	152	13	60	26	215
OTU1758	TACGTAGGGGGCGAGCGTTGTCCGGATTTATTGGGCGTAAAGGGCTCGCAGGTGGCCTGATCAAGTCATGCGTGAAATCT	0	5	1	1	12	3	3	4	6	10	20	1	29	3
OTU1759	TACGGAGGGTGCAAACGTTGCTCGGACTTACTGGGCGTAAAGGGAGCGTAGGCTGTCTATCAAGTCAGATGTGAAAGCCC	0	1	14	11	19	2	5	2	2	3	3	0	1	19
OTU1760	TACGTAGGGTGCGAGCGTTAATCGGAATTACTGGGCGTAAAGCGTGCGCAGGCGGTTGTATAAGTCAGATGTGAAATCCC	0	1	5	7	41	14	17	16	11	14	3	6	8	23
OTU1761	GACGGAGGGTGCAAACGTTGTTCGGAATCACTGGGCATAAAGCGCACGTAGGCGGTCCGCTAAGTCAGTTGTGAAATCCC	2	7	6	10	7	9	9	5	7	4	21	6	12	6
OTU1762	TACGTAGGTGGCAAGCGTTGTCCGGATTTACTGGGCGTAAAGAGCGCGCAGGCGGTCGAATAAGTCGAATGTGAAAGCCC	13	3	5	10	6	2	1	2	5	7	41	13	27	2
OTU1763	TACAGAGGGTGCGAGCGTTGTCCGGAATCACTGGGCGTAAAGGGCGCGTAGGTGGCGCGACAAGTCAGTGGTGAAAGTTC	51	10	9	90	25	10	5	2	13	8	4	24	18	24
OTU1764	TACGGGGGGGGCAAGCGTTGTTCGGAATTACTGGGCGTAAAGGGAGCGTAGGCGGTGCGGCAAGTCTGGTGTGAAATCTC	5	0	5	14	7	1	3	1	12	15	166	9	8	13
OTU1765	TACGGAGGGTGCAAGCGTTATCCGGATTTACTGGGTCTAAAGGGTGCGTAGGCGGATTTGTAAGTCAGTGGTGAAAGCCT	0	6	6	5	5	1	0	2	2	7	16	0	28	9
OTU1766	AACGTAGGAGGCGAGCGTTATCCGGATTTACTGGGTGTAAAGCGCGTGCAGGCGGTCAGGAAAGTTGGATGTAAAAGCTC	0	1	1	0	35	6	11	9	1	7	0	0	4	0
OTU1767	AACGTAGGACGCAAACGTTATCCGGAATTACTGGGCGTAAAGGGCGCGCAGGCGGTTGGGTAAGTGAGGCATGAAAGCCC	0	8	17	9	21	11	11	14	7	25	80	13	37	3
OTU1768	TACGAACTGTGCGAACGTTATTCGGAATCACTGGGCTTACAGGGTGCGTAGGCGGCGATGCAAGTCAGGTGTGAAATCCC	41	9	12	6	1	17	20	5	7	13	19	7	14	2
OTU1769	TACGAAGGTCCCGAGCGTTGTTCGGAATCACTGGGCGTAAAGGGAGCGTAGGCGGTGCGGTAAGTCAGATGTGAAATCCC	4	19	11	13	12	2	7	3	17	6	21	11	37	4
OTU1770	TACGGAGGGTGCAAGCGTTGTTCGGAATTACTGGGCGTAAAGGGCGCGTAGGCGGCGCTGTAAGTCAGATGTGAAAGTCC	0	0	9	1	18	14	26	3	2	28	3	0	2	1
OTU1771	TACGAGTGGTGCGAGCGTTGTTCGGAATTACTGGGCATAAAGAGCACGTAGGCGGTCTGGTAAGTCTGCTGTGAAATCCC	5	17	15	11	11	5	8	2	3	6	24	10	48	8
OTU1772	TACGGAGGGTGCAAGCGTTATCCGGATTCACTGGGTTTAAAGGGAGCGTAGGCGGATTGATAAGTCAGCGGTGAAATCTT	0	7	1	0	0	0	0	0	64	0	0	0	5	0
OTU1773	AACGTAGGAAGCGAGCGTTATCCGGATTTACTGGGCGTAAAGCGTGTGTAGGCGGTTTGATAAGTTGGATGTGAAAGCTC	0	2	22	0	37	14	14	23	7	20	2	1	3	21
OTU1774	AACGTAGGAGGCGAGCGTTATCCGGATTTACTGGGTGTAAAGCGCGTGCAGGCGGTTTGGTAAGTTGGATGTGAAAGCTC	0	4	13	0	11	15	15	12	6	14	1	3	5	10
OTU1775	AACGGGAGGGGCAAGCGTTATTCGAAATTATTGGGCGTAAAGAGTTTGTAGGCTGTGATAAAAGTTGTTTGTTAAAATTT	0	0	0	0	0	0	0	0	0	0	0	75	0	0
OTU1776	TACGGAGGGTGCGAGCGTTGTCCGGAATCACTGGGCGTAAAGGGCGCGTAGGCGGCTTTGTAAGTCACCTGTGAAATTCC	2	9	11	0	4	4	2	1	2	8	64	5	49	4
OTU1777	TACGGAGGGGGCCAGCGTTGTTCGGAATCATTGGGCGTAAAGGGCGCGTAGGCGGCTGGTCAAGTCGGACGTGAAATCCC	0	0	0	0	16	4	11	7	0	30	19	0	2	0
OTU1778	TACAGAGGGTGCAAGCGTTAATCGGAATTACTGGGCGTAAAGCGCACGCAGGCGGCTGCATAAGCCGGTCGTGAAATCCC	5	5	14	7	0	11	10	5	3	4	33	3	12	3
OTU1779	TACGTAGGGGGCCAGCGTTGTTCGGAATTACTGGGCGTAAAGAGCGCGTAGGCGGTGCGGTGTGTTTGATGTGAAATCTC	1	0	5	2	0	2	0	3	0	9	44	0	16	0
OTU1780	TACAGAGGTCCCAAGCGTTGTTCGGATTTACTGGGCGTAAAGGGTGCGTAGGCGGTGAGGATAGTTTAAGGTGAAATCTC	1	6	5	8	0	1	5	2	5	2	1	5	16	15
OTU1781	TACGTAGGGTGCGAGCGTTAATCGGAATTACTGGGCGTAAAGCGTGCGTAGGCGGCGCGCTAAGACAGGTGTGAAAGCCC	1	5	5	25	5	4	1	3	0	12	37	3	3	6
OTU1782	AACGTAGGAGGCAAGCGTTATCCGGATTCACTGGGCGTAAAGCGCGTGCAGGCGGTTCGGTAAGTTGGGCGTGAAATCTC	9	9	7	6	14	1	6	3	3	10	11	5	43	4
OTU1783	TACGTAGGGGGCAAGCGTTGTCCGGATTTATTGGGCGTAAAGCGCGTGTAGGCGGCCAGGTAGGTCGGTTGTGAAAACTG	1	11	11	5	1	4	2	1	5	5	21	13	14	14
OTU1784	GACGAACCGTACGAACGTTATTCGGAATCACTGGGCTTAAAGGGTGCGTAGGCGGCGGTGCAAGTTGGGTGTGAAATCCC	2	6	6	1	7	2	3	6	3	10	62	5	16	7
OTU1785	GACGAACCGTCCAAACGTTATTCGGTATCACTGGGCTTAAAGCGTGCGTAGGCGGCCTAGTAGGTGGGATGTGAAAGCCC	1	9	3	5	1	4	3	4	8	1	4	30	2	3
OTU1786	TACGGGGGGGGCAAGCGTTGTTCGGAATTACTGGGCGTAAAGGGCGCGTAGGCGGTCTGTCAAGTTGGATGTGAAAACTG	0	5	15	16	6	4	4	0	17	17	58	1	46	5
OTU1787	GACGAGCTCTCCAAACGTTATTCGGTATCACTGGGCTTAAAGAGTTCGTAGGCGGTCCCGTAGGTGAGGTGTGAAATCCC	14	35	38	4	4	14	7	5	21	28	49	22	36	9
OTU1788	AACGTAGGTACCAAGCGTTATCCGGATTCACTGGGCGTAAAGCGCGTTCAGGCGGCTCAGCAAGTCGGGCATGAAATCTT	0	3	1	1	8	2	0	1	0	8	38	0	29	0
OTU1789	TACGGAGGGTGCAAGCGTTATCCGGATTCACTGGGTTTAAAGGGTGCGTAGGTGGATTGGTAAGTCAGTGGTGAAATCTC	128	1	0	3	2	1	1	0	3	2	3	14	2	6
OTU1790	TACAGAGGTCCCAAGCGTTGTTCGGATTCACTGGGCGTAAAGGGTGCGTAGGCGGCTTTGCAAGTCTGATGTGAAATCTC	10	3	7	64	9	2	2	0	0	8	19	5	16	15
OTU1791	TACGGAGGGTGCAAGCGTTGTCCGGATTTACTGGGTGTAAAGGGCGTGTAGGCGGAGAGATATGTCGAGAGTGAAATCGT	0	3	10	5	27	0	1	0	8	15	21	2	51	7
OTU1792	TACGGAGGATCCAAGCGTTATCCGGAATCATTGGGTTTAAAGGGTCCGTAGGCGGGCCAGTAAGTCAGTGGTGAAATCTC	67	16	36	26	8	20	21	8	116	7	3	84	21	22
OTU1793	TACGTAGGGCGCAAGCGTTGTCCGGAATTATTGGGCGTAAAGAGCTCGTAGGCGGCTTGTCACGTCGGATGTGAAAGCCC	2	7	15	135	13	7	6	5	4	9	21	12	21	17
OTU1794	TACGGAGGGTGCAAGCGTTAATCGGAATTACTGGGCGTAAAGCGCGCGTAGGCGGCTAGTTAAGCTAGATGTGAAATCCC	4	22	6	21	0	0	0	0	9	1	14	4	4	13
OTU1795	TACGTAGGTGGCGAGCGTTATCCGGATTTATTGGGTTTAAAGGGAGCGTAGGCGGCTGATTAAGTCAGCGGTGAAAGGTA	3	10	14	2	2	4	6	7	11	4	3	4	7	3
OTU1796	TACGGAGGATGCAAGCGTTATCCGGAATCATTGGGCGTAAAGGGTCCTGAGGTGGTTTGCCCAGTCTACTGTGAAAGATC	26	0	0	0	0	0	1	0	4	0	0	48	1	0
OTU1797	CACGTAGGCACCAAGCGTTGTCCGGATTTATTGGGCGTAAAGAGCTCGTAGGCGGTTCAGTAAGTCGGGTGTGAAAACTT	46	41	27	29	9	4	1	3	68	55	29	82	72	35
OTU1798	TACAGAGGGTGCAAGCGTTATCCGGAATTACTGGGTTTAAAGGGTGCGTAGGCTGTGGGACAAGTCTGTCGTGAAATGCA	6	35	41	12	6	15	7	8	40	8	11	17	41	16
OTU1799	TACGTAGGGTGCAAGCGTTGTCCGGATTTATTGGGCGTAAAGAGCTCGTAGGCGGCTTCGTAAGTCGGGTGTGAAACCTC	47	0	0	2	0	0	2	0	5	9	4	8	10	3
OTU1800	GACGGAGGGTGCAAGCGTTGTTCGGAATTACTGGGCGTAAAGGGCGCGTAGGCGGTCTGTTAAGTTCGGTGTGAAAGCCC	0	8	8	37	13	4	1	2	4	5	15	10	5	12
OTU1801	TACGTAGGATGCAAGCGTTGCTCGGAATTATTGGGTGTAAAGGGCGCGTAGGTGGCCTAATAAGTCATGGGTGAAAGCCC	0	0	8	4	28	4	6	2	2	47	31	0	58	8
OTU1802	TACGGAGGGTGCGAGCGTTATCCGGAATTACTGGGTTTAAAGGGTGCGTAGGCGGATGATTAAGTCTAAGGTGAAAGCAT	9	3	1	15	0	0	2	4	6	0	8	2	3	26
OTU1803	TACGAAAGGTGCAAGCGTTACTCGGAATCACTGGGCGTAAAGCGCACGTAGGCGGACTCGTAGGTCAGTTGTGAAATACC	1	8	21	72	9	7	7	4	4	9	3	7	6	18
OTU1804	TACGTAGGGTGCGAGCGTTAATCGGAATTACTGGGCGTAAAGGGTGCGCAGGCGGTTGCGCAAGTCAGGCGTGAAATCCC	7	1	2	0	2	1	3	1	2	3	84	1	0	4
OTU1805	TACGTAGGTGACAAGCGTTATCCGGAATTACTGGGCGTAAAGCGCACGCAGGCGGCGCATTAAGTCTGACGTGAAATCTC	0	14	20	30	13	5	5	7	6	2	7	8	14	27
OTU1806	TACGAACTGTGCGAACGTTATTCGGAATCACTGGGCTTACAGGGTGCGTAGGCGGCTTATCAAGTCAGGTGTGAAATCCC	2	8	7	5	0	6	7	6	7	3	7	3	10	5
OTU1807	TACAGAGGTGGCAAGCGTTGTTCGGATTTACTGGGCGTAAAGGGTGCGTAGGCGGTCCTGCGTGTCGGGTGTGAAATCCC	0	2	4	0	5	0	1	2	1	7	44	0	35	2
OTU1808	TACGTAGGGGCCTAGCGTTGTCCGGATTTATTGGGCGTAAAGAGCTCGTAGGCGGTTCGGCAAGTCGGATGTGAAATCTC	4	6	17	71	7	10	1	4	9	10	14	21	17	21
OTU1809	CACGTAGGGGGCAAGCGTTGTCCGGAATCATTGGGCGTAAAGAGCTCGTAGGCGGCTCAGTAAGTCGGGTGTGAAACCTC	0	8	62	79	28	1	2	4	2	3	24	9	4	8
OTU1810	TACGAAGGGGGCTAGCGTTGTTCGGAATTACTGGGCGTAAAGGGCGCGTAGGCGGCCGATTAAGTTAGGTGTGAAAGTCC	0	9	20	16	17	15	10	11	46	6	4	2	21	23
OTU1811	CACGGGGGGAGCAAGCGTTGTTCGGAATCACTGGGCGTAAAGGGCGTGTAGGCGGTTGAGTAAGTGGAATGTGAAATGCC	1	4	2	28	8	0	0	1	1	10	15	17	4	13
OTU1812	TACGAAGGGGGCTAGCGTTGTTCGGAATTACTGGGCGTAAAGCGCACGTAGGCGGACTTTTAAGTCAGAGGTGAAATCCC	17	13	17	2	1	2	4	4	4	7	14	18	20	3
OTU1813	TACAGAGGTCCCGAGCGTTGTTCGGATTCACTGGGCGTAAAGGGTGCGTAGGTGGCATGTTAAGTTTGATGTGAAAGCTC	47	11	30	127	20	3	0	0	1	19	20	9	18	30
OTU1814	TACGTATGGGGCGAGCGTTGTTCGGAATTATTGGGCGTAAAGGGCGTCTAGGCGGGAAATTAAGTTAGGTGTGAAAGCTA	0	1	13	21	18	3	23	14	6	14	0	2	4	29
OTU1815	GACGAGCTCTCCAAACGTTATTCGGTATCACTGGGCTTAAAGAGTTCGTAGGCGGTCTGGTAGGTGAGGTGTGAAATCCC	1	13	22	8	1	8	4	5	14	9	5	1	15	2
OTU1816	TACGGAGGGTGCAAGCGTTATTCGGAATTACTGGGCGTAAAGCGCGTGCAGGCGGGTATGCAAGTCTGATGTGAAAGCCC	1	2	4	3	30	10	8	6	1	29	38	9	6	32
OTU1817	TACGGAGGGTGCAAGCGTTGCTCGGAATTATTGGGCGTAAAGCGTATGTAGGTGGTTTTCTAAGTCTGATGTGAAATCCC	1	21	22	2	0	4	4	3	55	4	6	9	2	4
OTU1818	TACGTAGGGGGCAAGCGTTGTCCGGATTTATTGGGCGTAAAGAGCTCGTAGGCGGTTCCGTAAGTCGGATGTGAAAAATC	4	17	18	12	12	10	5	9	14	17	33	16	31	14
OTU1819	TACGAAGGTCCCGAGCGTTGTTCGGAATCACTGGGCGTAAAGGGAGCGTAGGCGGCGTGGTAAGTCAGATGTGAAATCCC	107	39	115	17	13	8	24	19	37	10	12	131	41	21
OTU1820	TACGGAGGGTGCAAGCGTTGTTCGGAATTACTGGGCGTAAAGCGCGTGTAGGCGGTCGGGCAAGTCAGATGTGAAAGCCT	1	1	1	2	20	6	8	7	3	23	14	5	4	72
OTU1821	TACGTAGGGGGCAAGCGTTGTCCGGAATTATTGGGCGTAAAGCGCGCGCAGGCGGCTATTTAAGTCTGGTGTTTAAACCT	1	3	4	45	6	0	4	3	5	7	31	12	17	5
OTU1822	TACGTAGGTGGCAAGCGTTATCCGGAATTACTGGGCGTAAAGCGCACGCAGGTGGCTTGTTAAGTCTGACGTGAAAGCTC	0	5	10	3	24	9	3	7	0	22	9	0	9	1
OTU1823	TACGGGGGGAACAAGCGTTGTTCGGAATTACTGGGTTTAAAGCGCGTGCAGGCGGAAAGGCAAGTCCGGATGTGAAATCC	7	2	1	0	2	1	2	0	1	12	101	1	8	0
OTU1824	GACGAACCGAGCGAACGTTGTTCGGAATCACTGGGCTTAAAGGGCGCGTAGGCGGGTGTTCAAGTCCGTGGTGAAATCCT	68	5	8	36	7	6	1	2	19	13	57	23	23	13
OTU1825	TACAGAGGGGGCCAGCGTTATTCGGAATTATTGGGCGTAAAGGGCGCGTAGGCGGCCATGCGTGTCTTCCGTGAAATCCC	27	0	1	18	7	2	2	3	1	27	42	15	7	5
OTU1826	TACAGAGGGTGCAAGCGTTAATCGGAATTACTGGGCGTAAAGAGTGCGTAGGTGGTTAGGTAAGTTAGATGTGAAATCCC	8	4	2	3	3	5	4	2	2	5	1	38	7	0
OTU1827	TACGGAGGGTGCAAGCGTTATCCGGATTTACTGGGTTTAAAGGGTGCGTAGGCGGATAGGTAAGTCAGTGGTGAAATCTC	0	7	4	54	4	0	0	5	3	0	1	0	1	0
OTU1828	TACGTAGGTGGCAAGCGTTGTCCGGATTTACTGGGTTTAAAGGGTGCGTAGGCGGTTTGATAAGTCAGTCGTTAAAGGCA	0	8	6	6	5	7	6	5	8	21	13	42	11	9
OTU1829	CACGGGGGGAGCAAGCGTTGTTCGGAATCACTGGGCGTAAAGGGCGTGTAGGCGGTTCGGTAAGTGGGATGTGAAATGCC	10	8	26	5	38	3	3	4	4	12	62	18	99	14
OTU1830	TACGTAGGTGGCGAGCGTTATCCGGATTTATTGGGTTTAAAGGGTGCGTAGGCGGGTATTTAAGTCGGTGGTGAAAGGTA	7	20	19	10	0	3	5	7	33	2	2	12	8	7
OTU1831	TACGGAGGGTGCGAGCGTTGTTCGGATTTATTGGGCGTAAAGCGCGTGTAGGCGGCTCCTTAAGTCTGATGTGAAAGCCC	0	4	7	9	32	4	3	2	8	10	15	6	8	81
OTU1832	TACGGGGGGGGCAAGCGTTGTTCGGAATTATTGGGCGTAAAGGGCGCGTAGGCGGCGCGTGCAAGTCTTCTGTGAAATCC	7	0	1	0	2	3	1	1	2	13	85	14	5	2
OTU1833	TACGTAGGATGCAAGCGTTGTTCGGAATTACTGGGCGTAAAGCGTATGTAGGCGGTTGTATAAGTCTTTTATTAAAGACC	4	1	22	1	11	1	3	3	7	1	2	1	16	3
OTU1834	AACCAGCACCTCGAGTGGTCAGGAGGTTTATTGGGCCTAAAGCATCCGTAGCCGGTTGTTTAAGTTTCCGGTTAAATCTA	0	1	1	0	1	0	0	1	0	9	101	0	7	0
OTU1835	TACGTAGGTGACAAGCGTTATCCGGATTTACTGGGCGTAAAGCGCACGCAGGCGGTCGAGTAAGTCTGATGTGAAATCTT	7	1	3	3	5	1	0	0	0	1	2	10	51	0
OTU1836	TACAGAGGTGGCAAGCGTTGTTCGGAATTACTGGGCGTAAAGGGCGCGTAGGCGGCCCGATAAGTCCCGCGTGAAATCCC	0	5	8	1	28	5	7	2	0	13	6	0	3	3
OTU1837	TACAGAGGTCCCAAGCGTTGTTCGGATTCACTGGGCGTAAAGGGTGCGTAGGTGGCCGGGTAAGTCTGACGTGAAATCTC	13	28	40	21	13	7	9	3	14	16	16	23	42	41
OTU1838	TACAGAGGTCCCAAGCGTTGTTCGGATTCACTGGGCGTAAAGGGTGCGTAGGTGGCCGGGAAAGTTCGGTGTGAAAGCTC	94	1	1	4	0	0	0	1	10	2	2	25	28	3
OTU1839	TACGGAGGGTGCAAGCGTTATCCGGAATCATTGGGTTTAAAGGGTCCGCAGGCGGATTTATAAGTCAGTGGTGAAAGCCT	1	4	18	11	1	4	9	3	8	6	23	54	19	12
OTU1840	TACGTAGGTGTCGAGCGTTATTCGGATTTACTGGGCGTAAAGCGCACCGAGGTGGCTTCTTAAGTTGGATGTGAAATCTC	3	5	2	3	10	0	1	1	2	13	30	4	24	8
OTU1841	TACAGAGGGGGCGAGCGTTATTCGGAATTATTGGGCGTAAAGGGCGCGTAGGCGGCCAAGCAAGTCTCGGGTGAAATCCC	0	6	14	4	20	12	5	8	1	11	33	1	14	0
OTU1842	TACGGAGGGTGCAAGCGTTATCCGGAATCACTGGGTTTAAAGGGTGCGTAGGCGGCTTTGTAAGTCAGAGGTGAAAGCTT	0	16	16	9	2	2	0	0	15	0	1	14	32	10
OTU1843	TACGGAGGGTGCAAGCGTTAATCGGAATCACTGGGCGTAAAGCGCACGTAGGCGGCCCGTTAAGTCAGATGTGAAACCCC	0	0	3	0	5	12	0	2	0	12	5	0	51	15
OTU1844	TACGTAGGGTGCAGGCGTTAATCGGAATTACTGGGCGTAAAGCGTGCGCAGGCGGTCTTTTAAGTCAGATGTGAAATCCC	29	8	18	51	23	4	4	1	4	6	16	18	18	16
OTU1845	TACGGGGGGAGCAAACGTTGTTCGGAATCACTGGGCGTAAAGGGCGTGTAGGCGGCTGAATAAGTGGGATGTTAAATCCC	3	12	14	39	17	3	2	1	3	23	170	47	36	25
OTU1846	TACGTAGGGTGCGAGCGTTGTCCGGATTCACTGGGTGTAAAGGGAGCGCAGGCGGGTTGGCAAGTCATTGGTGAAATTCT	0	1	2	1	1	1	1	0	0	19	52	0	12	0
OTU1847	TACGAAGGGGGCTAGCGTTGTTCGGAATTACTGGGCGTAAAGCGCACGTAGGCGGACTGTTAAGTCGGGGGTGAAAGCCC	0	4	2	1	2	1	2	2	2	22	126	4	126	2
OTU1848	TACGTAGGGTGCGAGCGTTAATCGGAATTACTGGGCGTAAAGCGTGCGCAGGTGGTTTTGCAAGCTGGATGTGAAAGCCC	0	23	27	3	12	9	8	3	13	28	107	13	25	32
OTU1849	TACGGAGGGTGCAAGCGTTATCCGGAATCACTGGGTTTAAAGGGTGCGTAGGTGGCGTTATAAGTCAGGAGTGAAATTCC	0	14	32	1	1	0	0	1	6	3	0	0	1	12
OTU1850	TACGGAGGGTGCAAGCGTTATCCGGATTTACTGGGTTTAAAGGGTGCGTAGGTGGCCTGATAAGTCAGTGGTGAAATCTC	10	10	8	15	2	3	2	2	3	1	4	33	8	9
OTU1851	CCCCAGCGCCACAAGTGGGAACCACGTTTATTGGGTCTAAAGCATCCGTAGCCGGCTTGTTAAATGCCCTGTGAAATCGT	0	0	0	0	0	0	0	0	0	3	104	1	1	0
OTU1852	TACGAAGGGTGCAAGCGTTGTTCGGATTTATTGGGCGTAAAGGGTTCGTAGGCGGGATTATAAGTCAAGTGTGAAATCTC	71	0	0	2	0	0	0	0	2	3	0	2	0	1
OTU1853	TACAGAGGGTGCAAGCGTTAATCGGAATTACTGGGCGTAAAGGGTGCGTAGGTGGACGCATAAGTCGGATGTGAAATCCC	22	2	7	14	1	4	6	2	4	17	7	30	26	24
OTU1854	TACGAAGGGGGCAAGCGTTGTTCGGATTTACTGGGCGTAAAGGGCGCGTAGGCGGATTTGTAAGTCAGAGGTGAAAGCCC	0	5	12	7	13	6	4	13	6	9	15	1	10	4
OTU1855	TACGGAGGATCCAAGCGTTATCCGGATTTATTGGGTTTAAAGGGTGCGTAGGCGGCTTTGTAAGTCAGTGGTGAAATCCT	2	12	14	34	0	0	2	1	3	0	4	5	3	2
OTU1856	TACGGAGGGTGCAAGCGTTATCCGGAATCACTGGGTTTAAAGGGTGCGTAGGCGGTCTGATAAGTCAGAGGTGAAAGCCT	0	6	5	2	9	7	4	1	3	11	7	0	18	11
OTU1857	TACGTAGGCAGCGAGCGTTGTTCGGAATTACTGGGCGTAAAGAGTGTGTAGGTGGCTTCGTAAGTTTGGTGTGAAATCTC	5	1	2	1	0	3	3	1	17	1	9	28	66	5
OTU1858	TACGGAGGGTGCAAGCGTTATCCGGATTCACTGGGTTTAAAGGGTGCGTAGGTGGCTTTGTAAGTCAGTGGTGAAAGCCC	14	10	17	13	20	26	23	12	23	24	17	32	23	23
OTU1859	TACGGAGGGTGCAAGCGTTATCCGGATTCACTGGGTTTAAAGGGTGCGTAGGTGGATTGGTAAGTCAGTGGTGAAATCTC	1	8	17	7	4	1	0	3	8	1	1	0	12	17
OTU1860	TACGTAGGGTGCAAGCGTTATCCGGAATCACTGGGCGTAAAGGGTGCGTAGGCGGTTAGACAAGTCAGAAGTGAAAGGCA	0	2	15	2	1	5	18	4	35	0	0	3	20	26
OTU1861	TACGGAGGGTGCAAACGTTGCTCGGAATCATTGGGCGTAAAGCGCACGTAGGCGGCCTATCAAGTCGGATGTGAAAGCCC	2	18	14	40	7	14	15	7	14	17	9	5	13	6
OTU1862	TACGGAGGGTCCAAGCGTTATCCGGAATCATTGGGTTTAAAGGGTCCGTAGGCGGTTTTATAAGTCAGTGGTGAAATCTG	0	4	3	7	2	3	9	12	40	12	7	8	16	1
OTU1863	TACGTAGGGGGCGAGCGTTGTCCGGAATTACTGGGCGTAAAGCGCGCGTAGGCGGCTTGATAAGTCAGACGTGGAAGCCC	0	1	1	0	1	0	0	1	3	7	70	1	16	0
OTU1864	TACGGGAGGGGCTAGCGTTATTCAGAATAATTGGGCGTAAAGAGTTCGTAGACGGTGTTGTAAGTTATACGTTAAAGACT	4	0	1	0	1	0	0	0	2	6	0	57	0	0
OTU1865	TACGGAGGGTGCGAGCGTTATCCGGAATCACTGGGTTTAAAGGGTGCGCAGGCGGCGAGGTAAGTCAGTTGTGAAATGCC	7	5	1	0	2	0	1	2	30	1	0	12	13	3
OTU1866	GACGAAGGGGGCAAGCGTTGTTCGGAATTACTGGGCGTAAAGGGCGCGTAGGCGGCCTGATGAGTCAGACGTGAAAGGCC	1	6	11	23	9	4	2	5	4	13	37	11	9	29
OTU1867	TACAGAGGTCTCGAGCGTTAGTCGGAATCACTGGGCTTAAAGCGTGCGTAGGCGGATGTGCAGGCGTCGTGTGAAAGCCC	6	11	16	60	12	7	6	6	21	25	35	19	36	22
OTU1868	TACGGAGGGAGCAAGCGTTACTCGGAATTACTGGGCGTAAAGGGCGCGTAGGCGTTCTAACAAGTCTTGTGTGAAAGCCC	1	0	0	1	6	1	2	2	4	8	25	9	11	4
OTU1869	TACAGAGGGGGCAAGCGTTATTCGGAATTATTGGGCGTAAAGGGCGCGTAGGCGGCCAAGCAAGTCAGGGGTGAAATCCC	0	2	1	24	0	6	7	4	33	4	4	4	2	2
OTU1870	TACGTAGGTGGCAAGCGTTGTCCGGAATTATTGGGCGTAAAGCGCGCGCAGGTGGGATATTAAGTCTGGTGTTAAAGTTC	0	3	4	11	2	5	2	2	14	2	22	11	13	11
OTU1871	TACGGGTGAGGCAAGCGTTGTTCGGAATCACTGGGCTTAAAGCGCGTGTAGGCGGCATGGTAAGTACCTTGTGAAAACCC	0	0	1	0	5	4	2	8	0	7	33	1	20	1
OTU1872	TACGGAGGGTGCGAGCGTTAATCGGAATTACTGGGCGTAAAGCGTGCGTAGGCGGCCTGCCAAGTCAGATGTGAAAGCCC	0	2	2	0	52	0	2	5	12	7	21	1	8	21
OTU1873	GACGGAGGATGCAAGTGTTATCCGGAATCACTGGGCGTAAAGCGTCTGTAGGTGGTCAAATAAGTCAACTGTTAAATCTT	0	0	1	6	0	0	1	0	17	3	0	0	2	67
OTU1874	AACGTAGGAGGCAAGCGTTATCCGGATTTACTGGGCGTAAAGCGCGTGCAGGCGGTTTAACAAGTTGGATGTGAAAGCTC	0	0	4	0	30	16	11	14	3	14	0	0	1	11
OTU1875	TACGAAGGTGGCAAGCGTTACTCGGAATTACTAGGTGTAAAGCGCAGGTAGGTGGTTGGATAAGTCTGTTATGAAATCTC	15	6	8	6	13	8	4	6	9	16	22	1	19	13
OTU1876	TACGGAGGGGGCTAGCGTTGTTCGGAATTACTGGGCGTAAAGCGCACGTAGGCGGCTATTCAAGTCAGAGGTGAAAGCCT	107	4	5	2	1	8	1	5	24	1	2	25	11	9
OTU1877	GACGAAGGACCCAAGCGTTATCCGGATTCATTGGGTTTAAAGGGTGCGTAGGCGGGTTGATAAGTCAGTGGTGAAAGCCC	16	4	3	11	8	10	11	7	1	24	15	5	10	16
OTU1878	TACGTAGGGGGCAAGCGTTGTCCGGAATCATTGGGCGTAAAGAGCGTGTAGGCGGCCCGATAAGTCCGCTGTGAAAGTCC	0	0	3	90	1	0	0	1	0	1	2	0	0	1
OTU1879	TACGGAGGATGCAAGCGTTATCCGGAATGATTGGGCGTAAAGCGTCCGCAGGTGGCAGTGTAAGTCTGCTGTCAAAGGTC	4	3	4	45	2	6	29	30	0	0	2	6	3	0
OTU1880	TACGGAGGGTGCAAGCGTTGTTCGGAATCATTGGGCGTAAAGCGCGTGTAGGCGGTTTCCTAAGTCTGATGTGAAAGCCC	0	14	9	3	0	2	6	6	1	14	9	1	3	1
OTU1881	TACAGAGGTCCCAAGCGTTGTTCGGATTCACTGGGCGTAAAGGGTGCGTAGGCGGTTGGGTAAGTCTGTCGTGAAATCTC	18	10	21	16	7	13	6	7	12	8	27	7	43	19
OTU1882	TACGGGGGGAGCAAGCGTTGTTCGGAATCACTGGGCGTAAAGGGCGTGTAGGCGGTTAGGTAAGTGGAATGTGAAATGCC	1	1	4	6	6	5	5	1	14	23	89	2	22	6
OTU1883	TACGGGGGGGGCGAGCGTTGTTCGGAATTACTGGGCGTAAAGGGCGCGTAGGCGGTTTGTTAAGTTGGGTGTGAAAACTC	0	8	12	4	3	0	1	1	3	11	14	0	34	1
OTU1884	GACAGAGGGTGCAAACGTTGCTCGGAATTACTGGGCGTAAAGCGCGTGTAGGCGGGCCGGCAAGTCAGGTGTGAAATCCC	1	4	6	9	3	0	1	1	1	7	11	1	23	3
OTU1885	TACAGAGGTCTCAAGCGTTGTTCGGAATCACTGGGCGTAAAGGGTGCGTAGGCTGCGCGGTAAGTCAGAGGTGAAATCCC	0	11	10	14	8	9	7	4	7	6	16	2	15	9
OTU1886	GACGGAGGATGCAAGTGTTATCCGGAATCACTGGGCGTAAAGAGTCTGTAGGTGGTTTAATAAGTCAACTGTTAAATCTT	1294	454	941	549	101	139	132	71	1013	245	93	3170	399	527
OTU1887	GACGTAGGAGGCGAGCGTTATCCGGATTCACTGGGCGTAAAGCGCATGTAGGCGGTTCGATAAGTCCGCTGTTAAAGCCC	3	7	9	28	8	5	2	4	4	22	38	16	19	15
OTU1888	TACAGAGGTCTCAAGCGTTAATCGGAATCACTGGGCTTAAAGGGTGCGTAGGCGGACCGGAACGCGTCCCGTGAAATCCC	1	6	9	8	6	3	4	2	1	8	6	2	11	9
OTU1889	TACGGAGGGGGCTAGCGTTGTTCGGAATTACTGGGCGTAAAGCGCACGTAGGCGGATTGGAAAGTTGGGGGTGAAATCCC	7	1	2	24	2	9	7	5	7	6	16	28	39	3
OTU1890	TACGTAGGGGGCGAGCGTTGTCCGGAATCATTGGGCGTAAAGAGCTCGTAGGCGGTTCAGTAAGTCAGGTGTGAAAGCTC	6	15	6	8	14	11	14	7	8	5	2	7	21	10
OTU1891	TACGGGAAGGGCAAGCGTTATCCGGCATGACTGGGCGTAAAGGGTCCGTAGACTGTAAAGTAAGTTTTTTGTCAAATTTT	0	11	30	0	0	1	3	0	1	3	0	11	9	1
OTU1892	TACGGAGGGTGCGAGCGTTGCTCGGAATCACTGGGCGTAAAGCGTACGCAGGCTGTTTCGTAAGTCGGGTGTGAAAGCCC	1	5	4	14	6	4	7	3	10	22	17	5	14	14
OTU1893	TACGGAGGGGGCGAGCGTTGTTCGGAATCATTGGGCGTAAAGGGCGCGTAGGCGGTCGGGTAAGTCGGTTGTGAAATCCC	1	0	0	0	4	5	14	8	25	17	80	5	16	0
OTU1894	TACGGAGGGTGCAAGCGTTATCCGGATTCACTGGGTTTAAAGGGAGCGTAGGTGGGCTTGTAAGTCAGTGGTGAAATCTC	2	6	17	53	1	2	5	0	20	12	7	1	29	7
OTU1895	TACGGAGGTGGCAAGCGTTACTCGGATTTACTGGGTGTAAAGGGCACGTAGGCGGCCCGATAAGCTCTGCCTAAAATGCA	0	0	0	0	2	2	2	0	0	6	97	3	6	1
OTU1896	TACCAGCACCCCGAGTGGTCGGGACGATTATTGGGCCTAAAGCATCCGTAGCCGGTTCTGCAAGTCCCCCGTTAAATCCA	1	5	12	33	6	2	2	1	1	7	74	7	10	17
OTU1897	TACAGAGGTGCCAAGCGTTGTTCGGATTTACTGGGCGTAAAGGGTGCGTAGGTGGTTTGGTAAGTCAAATGTGAAATCCT	0	2	8	2	3	2	2	1	3	1	45	1	82	6
OTU1898	TACGTAGGGGGCGAGCGTTATCCGGATTTATTGGGCGTAAAGCGCGCGCAGGCGGTCAGGTAAGTCGGATGTGAAAGGCT	0	8	12	24	9	2	1	5	23	4	23	0	20	6
OTU1899	GACAGAGGTGGCAAGCGTTGTCCGGAATTACTGGGCGTAAAGAGCGCGTAGGTGGCTAGATAAGTCCGGTGTGAAATCCT	1	10	16	54	13	1	2	3	16	18	25	8	13	16
OTU1900	TACAGAGGGTGCAAGCGTTAATCGGAATCACTGGGCGTAAAGCGTGCGTAGGTGGTCATGCAAGTCGGGTGTGAAATCCC	0	0	1	0	0	3	0	0	0	11	53	0	13	0
OTU1901	TACATACTGTGCGAACGTTATTCGGATTCACTGGGCTTAAAGGGTGTGTAGGCGGCTCGTTAAGTAGGGTGTGAAATCCT	1	17	5	1	0	4	5	6	6	3	8	1	11	0
OTU1902	TACGAAGGGTGCAAGCGTTAATCGGAATTACTGGGCGTAAAGCGTGCGTAGGTGGTCTTTTAAGTCCGTTGTGAAAGCCC	1	4	17	30	2	1	2	2	1	1	1	1	12	6
OTU1903	TACGGGAGGAGCGAGCATTATTCGGAATGATTAGGCGTAAAGGGTTTGTAGGTGGTTTTTTAAGTTGAAAAAAACAAATT	3	7	14	54	13	13	8	3	5	8	2	31	18	17
OTU1904	TACGGAGGGTGCAAGCGTTATCCGGATTCACTGGGTTTAAAGGGTGCGTAGGCGGGTTTGTAAGTCAGTGGTGAAATCCC	41	22	18	7	12	45	155	129	184	463	230	23	210	210
OTU1905	TACGTAGGGCGCAAGCGTTGTCCGGAATTATTGGGCGTAAAGAGCTCGTAGGCGGTTTGTCGCGTCTGCTGTGAAAACCT	7	10	18	45	9	0	4	3	5	4	6	5	10	6
OTU1906	TACGTAGGGGGCAAGCGTTGTCCGGATTTATTGGGCGTAAAGCGCGCGCAGGCGGTCTATTAAGTCTGATGTGAAAGCCC	2	8	10	29	3	4	3	0	3	4	9	2	4	7
OTU1907	AACGTAGGAGGCAAGCGTTATCCGGAGTAACTGGGCGTAAAGGGCGAGTAGGTGGTTGCGTAAGTTGGTTATGAAAGCTC	8	5	4	23	4	4	9	4	7	9	7	32	21	5
OTU1908	TACAGAGGTCCCAAGCGTTGTTCGGATTCACTGGGCGTAAAGGGTGCGTAGGTGGTTGGGTAAGTCTGATGTGAAATCTC	50	11	15	14	16	5	10	12	32	28	33	15	40	22
OTU1909	TACGGAGGGGGCTAGCGTTGTTCGGAATTACTGGGCGTAAAGCGCGCGTAGGCGGTTTTTTAAGTCAGAGGTGAAAGCCT	6	13	19	26	2	11	13	12	2	3	3	30	3	2
OTU1910	GACAGAGGGTGCAAACGTTGCTCGGAATTACTGGGCGTAAAGCGCGTGTAGGCGGTTATGCAAGTCGGGTGTGAAAGCCC	0	1	1	0	42	2	2	2	0	13	10	0	11	3
OTU1911	GACAGAGGGTGCAAACGTTGCTCGGAATTACTGGGCGTAAAGCGCGTGTAGGTGGATTGGTGTGTCAGATGTGAAATCCC	2	1	7	45	19	3	6	2	4	3	6	4	22	17
OTU1912	TACGGAGGGTGCAAGCGTTATCCGGAATCACTGGGTTTAAAGGGTGCGTAGGCGGTGGGATAAGTCAGTCGTGAAATACT	16	19	17	10	0	2	3	2	37	5	9	42	35	4
OTU1913	GACGAACTGTCCAAACGTTGTTCGGAATCACTGGGCTTAAAGGGCGCGTAGGCGGTCGATCAAGTCAGGGGTGAAATCCT	9	5	10	7	2	2	1	1	3	2	47	12	31	5
OTU1914	TACGGAGGGAGCGAACGTTGTTCGGATTCACTGGGCGTAAAGGGTGTGTAGGCGGTCTTGCAAGTTTGAGGTGAAATCTT	0	11	5	1	20	3	1	1	2	4	0	1	17	4
OTU1915	TACAGAGGTCCCAAGCGTTGTTCGGATTCACTGGGCGTAAAGGGTGCGTAGGTGGTGATCTAAGTCGGGTGTGAAATCTC	0	6	14	14	8	18	15	9	7	22	9	1	20	8
OTU1916	TACGGAGGATGCAAGCGTTATCCGGATTCATTGGGTTTAAAGGGTGCGCAGGCGGATCGTTAAGTCAGGGGTGAAATCCC	0	2	8	1	13	5	24	14	6	8	1	0	5	8
OTU1917	TACGTAGGGTGCGAGCGTTAATCGGAATTACTGGGCGTAAAGGGTGCGCAGGCGGTTTCGCAAGTCAGACGTGAAATCCC	21	8	8	4	10	17	18	22	19	32	95	18	94	6
OTU1918	TACGTAGGGTGCGAGCGTTAATCGGAATTACTGGGCGTAAAGCGTGCGTAGGCGGTTTTGTAAGTCAGATGTGAAATCCC	0	7	3	2	7	5	3	3	0	8	8	0	37	5
OTU1919	TACGGAGGATCCAAGCGTTATCCGGATTTACTGGGCGTAAAGAGTTGCGTAGGCGGTTTATCAAGCAAGGCATGAAATAG	122	4	0	11	0	3	6	2	15	5	5	9	6	14
OTU1920	TACGGAGGGGGCCAGCGTTGTTCGGAATTATTGGGCGTAAAGGGCGCGTAGGCGGTCCGGCAAGTCAGTTGTGAAATCCC	0	0	1	5	3	0	2	2	0	14	33	6	5	2
OTU1921	GACGAACCGAGCGAACGTTGTTCGGAATAACTGGGCTTAAAGGGCGCGTAGGCGGGCCGCCAAGTTCGAGGTGAAATCCT	37	9	2	10	0	3	4	2	10	2	18	39	10	8
OTU1922	TACGGAGGGTGCAAGCGTTACCCGGAATCACTGGGCGTAAAGGGCGTGTAGGCGGGATGTTAAGTCTGGATTTAAAGACC	1	0	0	0	0	0	0	0	68	0	0	0	0	15
OTU1923	AACGTAGGTACCGAGCGTTATCCGGATTCACTGGGCGTAAAGCGCGTGCAGGTGGTTTGGTAAGTCGGGCATGAAAGCTC	1	1	1	0	0	0	0	1	0	13	57	0	3	0
OTU1924	TACAGAGGGTGCAAGCGTTAATCGGAATTACTGGGCGTAAAGGGCACGTAGGTGGCTGTATAAGTTAGATGTGAAATTCC	41	1	2	0	0	2	0	0	5	2	3	9	6	2
OTU1925	TACGGGGGGGACAAGCGTTGTTCGGATTTACTGGGCGTAAAGGGCGCGTAGGCGGACCTTCAAGTCGGATGTGAAACCCC	0	2	4	0	52	8	5	1	3	27	9	0	9	8
OTU1926	AACGTAGGTACCGAGCGTTATCCGGATTTACTGGGCGTAAAGCGCGTTCAGGCGGTTTGGCAAGTCGGGCATGAAATCTC	26	3	10	40	18	6	0	1	9	27	65	10	33	12
OTU1927	TACGTAGGACCCAAGCGTTATCCGGAGTGACTGGGCGTAAAGAGTTGCGTAGGCGGCTTAATAAGTGGATAGTGAAACCT	68	0	4	0	1	1	1	3	0	0	2	0	0	2
OTU1928	TACGTATGGGGCAAGCGTTATCCGGATTCATTGGGCGTAAAGAGCGCGTAGGCGGATTGTTAAGTCAGATGTGAAAACTG	0	5	7	8	0	2	3	2	8	8	3	10	9	26
OTU1929	GACGAAGGGGGCAAGCGTTGTTCGGAATTACTGGGCGTAAAGGGCGCGTAGGCGGCCCGATAAGTCAGCCGTGAAAGGCC	21	1	4	2	0	1	1	3	13	4	34	10	19	11
OTU1930	TACGGAGGGTGCAAGCGTTATCCGGATTTACTGGGTTTAAAGGGTGCGTAGGTGGATTTGTAAGTCAGTGGTGAAATCTC	1	18	29	7	15	16	21	12	16	6	2	3	14	1
OTU1931	TACGGAGGGTGCAAACGTTGCTCGGAATCATTGGGCGTAAAGCGCACGTAGGCGGTCCGTTATGTCGGGTGTGAAAGCCC	0	4	7	4	2	0	1	0	4	4	25	3	24	14
OTU1932	TACGGAGGGTGCAAGCGTTATCCGGATTTATTGGGTTTAAAGGGTCCGTAGGCGGATCGTTAAGTCAGCGGTGAAATCTC	3	4	8	8	2	7	11	3	9	2	3	7	10	13
OTU1933	TACGGAGGGGGCTAGCGTTGTTCGGAATTATTGGGCGTAAAGGGCACGTAGGCGGTCAAGCAAGTTGGTGGTGAAAGGCC	0	0	0	0	4	4	1	0	0	3	52	0	45	0
OTU1934	TACGTAGGTGGCAAGCGTTGTCCGGATTTACTGGGCGTAAAGGATGCGTAGGCGGATGTTTAAGTGAGATGTGAAATACC	3	4	6	22	6	5	4	2	0	1	13	2	6	5
OTU1935	TACAGAGGGTGCGAGCGTTGTTCGGATTTACTGGGCGTAAAGGGCGCGTAGGCGGTTTTATAAGCCAGATGTGAAAGCCC	0	0	75	1	7	1	5	1	1	3	0	0	7	17
OTU1936	TACGGAGTGTGCAAGCGTTACTCGGAATCACTGGGCATAAAGCGCACGTAGGCGGAAAGGTGTGTCGGTGGTGAAATCCC	0	8	9	7	1	2	6	2	10	6	3	4	27	8
OTU1937	TACGTAGGGTGCGAGCGTTAATCGGAATTACTGGGCGTAAAGCGTGCGCAGGCGGTGCGTTAAGACAGCTGTGAAAGCCC	1	5	3	28	10	4	3	2	2	8	25	2	7	4
OTU1938	TACGGAGGGTGCGAGCGTTAATCGGAATTACTGGGCGTAAAGCGCGCGTAGGTGGTTTGGTAAGTCGGATGTGAAAGCCC	0	5	12	4	39	1	3	0	3	8	1	0	41	2
OTU1939	TACGGAGGATCCAAGCGTTATCCGGAATTACTGGGCGTAAAGAGTTGCGTAGGTGGCAGAGTAAGCGAAGCATGAAATCT	2	25	37	3	25	9	6	7	4	26	9	1	18	4
OTU1940	TACGGAGGATCCAAGCGTTATCCGGAATTACTGGGCGTAAAGAGTTGCGTAGGCGGTCTTGTAAGCAGGGCATGAAATAG	47	3	2	1	1	6	3	0	20	1	8	29	4	3
OTU1941	TACGGAGGGGGCTAGCGTTGTTCGGAATTACTGGGCGTAAAGCGCGCGTAGGCGGCTTTGTAAGTCAGAGGTGAAATCCC	16	7	8	28	1	8	3	4	17	5	2	40	4	1
OTU1942	TACAGAGGGTGCGAGCGTTGTTCGGAATTATTGGGCGTAAAGCGCTTGTAGGCGGCACTTTAAGTCTCGTGTGAAATCCC	0	0	1	0	29	2	7	5	5	19	13	0	10	11
OTU1943	TACGTAGGGGGCAAGCGTTGTCCGGATTCATTGGGCGTAAAGCGCGTGTAGGCGGCCAGGTAGGTCCGACGTGAAAACTG	3	3	6	54	11	3	3	0	2	13	31	15	5	9
OTU1944	TACGTAGGGTGCAAGCGTTGTCCGGAATTACTGGGCGTAAAGAGTTCGTAGGCGGTTTGTCGCGTCGTTTGTGAAAACCA	5	4	8	32	8	6	2	3	1	1	18	8	16	5
OTU1945	TACGTAGGTGGCAAGCGTTGTCCGGATTTATTGGGTTTAAAGGGTGCGTAGGTGGTTTGCTAAGTCAGTGGTGAAAGCTG	1	26	45	23	6	7	15	7	21	3	2	7	25	7
OTU1946	TACGAGAGGCCCAAACGTTATTCGGAATTACTGGGCTTAAAGAGTTCGTAGGCGGCGCGGAAAGTAGGGTGTGAAAGCCC	3	24	22	42	21	12	12	9	22	23	19	35	50	28
OTU1947	TACGGAGGGTGCGAGCGTTAATCGGAATTACTGGGCGTAAAGCGTGCGTAGGCGGTGGGTTAAGTTAGATGTGAAAGCCC	0	0	1	0	0	0	0	0	4	4	23	0	0	31
OTU1948	TACGTAGGGCGCAAGCGTTGTCCGGAATTATTGGGCGTAAAGAGCTCGTAGGCGGTCTGTTGCGTCGGAAGTGAAATCCC	1	0	6	18	5	1	0	0	1	3	1	20	2	18
OTU1949	TACGTAGGCAGCGAGCGTTGTTCGGAGTTACTGGGCGTAAAGAGTGTGTAGGCGGTGTCGTAAGTTCGGTGTGAAATCTC	2	0	4	6	1	0	1	3	4	8	46	0	6	2
OTU1950	TACGAAGGTCCCGAGCGTTGTTCGGAATCACTGGGCGTAAAGGGAGCGTAGGCGGTTTGGTAAGTCAGATGTGAAATCCC	0	4	5	0	0	2	0	1	21	2	11	15	4	2
OTU1951	TACGAAGGGAGCTAGCGTTACTCGGAATTATTGGGCGTAAAGCGTGCGTAGGCGGTCTTACAAGTCGGGAGTGAAAGCCT	0	11	5	13	1	6	18	8	6	1	7	1	6	6
OTU1952	TACGGAGGGTGCAAGCGTTATCCGGATTTATTGGGTTTAAAGGGTTCGTAGGCGGACCATTAAGTCAGTGGTGAAAGCCC	45	1	0	3	0	0	0	0	4	0	0	34	0	0
OTU1953	TACAGAGGGGGCAAGCGTTGTTCGGAATTACTGGGCGTAAAGGGCGCGTAGGCGGCCTGCTAAGTCGAACGTGAAATCCC	23	13	24	85	29	7	6	7	28	18	140	50	44	39
OTU1954	TACGTAGGTGGCAAGCGTTGTCCGGATTTATTGGGTTTAAAGGGTGCGTAGGCGGTGTCCTAAGTCAGTTGTGAAATACG	1	5	5	21	8	5	0	0	0	4	2	9	11	22
OTU1955	TACGTAGGGGGCAAGCGTTGTCCGGAATTATTGGGCGTAAAGGGCGCGTAGGCGGATAGTTAAGTCCGGTGTGAAAGATC	5	4	4	14	12	4	10	1	13	4	19	28	7	12
OTU1956	TACGAAGGGGGCTAGCGTTGTTCGGAATTACTGGGCGTAAAGCGCACGTAGGCGGATTGATAAGTTAGGGGTGAAATCCC	846	345	402	265	331	202	173	175	702	327	390	832	795	214
OTU1957	TACGGAGGGGGCCAGCGTTGCTCGGAATTACTGGGCGTAAAGGGCTTGTAGGCGGTCTGATAAGTCCTGTGTGAAATCCC	4	3	10	12	12	10	8	7	1	35	62	11	85	13
OTU1958	GACAGAGGGTGCAAACGTTGTTCGGATTTACTGGGCGTAAAGCGCGTGTAGGCGGCTTTGCAAGTTGGATGTGAAAGCCC	3	16	11	55	21	7	2	2	4	3	48	24	56	46
OTU1959	TACGAAGGGGGCTAGCGTTGTTCGGAATCACTGGGCGTAAAGCGTACGCAGGCGGATTGATAAGTCAGGGGTGAAATCCC	0	0	5	2	0	1	0	5	8	1	0	112	1	6
OTU1960	TACGTAGGTGGCAAGCGTTGTCCGGATTTATTGGGCGTAAAGGGCGCGCAGGCGGTTCGTTAAGTTCGAGGTGAAATCTC	23	1	2	3	1	3	1	8	10	15	68	45	17	7
OTU1961	TACGGAGGATCCAAGCGTTATCCGGAATCATTGGGTTTAAAGGGTCCGTAGGCGGGCTTGTAAGTCAGTGGTGAAAGCCC	33	3	2	2	2	4	0	0	6	13	13	47	10	10
OTU1962	CACGTAGGGGGCGAGCGTTGTCCGGATTTATTGGGCGTAAAGGGCTCGTAGGCGGTTGGGTAAGTCAGATGTGAAACCTC	0	14	18	2	1	2	2	0	1	2	10	0	17	1
OTU1963	TACGGAGGGTGCAAGCGTTGTTCGGAATTACTGGGCGTAAAGCGCGCGCAGGCGGTTTGTTAAGTCAGATGTGAAAGCCC	0	0	9	17	4	24	19	26	4	6	3	0	1	3
OTU1964	CACGTAGGAGGCGAGCGTTATCCGGATTCACTGGGCGTAAAGCGCGTGCAGGCGGTTCGGTAAGTTGGACGTGAAATCTC	0	4	7	2	67	15	9	8	5	39	4	1	115	11
OTU1965	TACGTAGGGTCCGAGCGTTGTCCGGATTTATTGGGCGTAAAGAGCTCGTAGGCGGCTCAGTAAGTCGGATGTGAAAACTC	32	5	8	5	0	4	5	1	25	1	6	102	8	0
OTU1966	TACGTAGGTGGCAAGCGTTGTCCGGATTTACTGGGCGTAAAGAGCCCGCAGGCGGTCCAATAAGTTCTTGGTGAAATCTC	1	31	17	23	5	0	2	5	3	0	14	7	9	3
OTU1967	TACGAAGGGGGCTAGCGTTGTTCGGAATCACTGGGCGTAAAGCGCATGCAGGCGGATCGATAAGTCGGGGGTGAAAGCCC	15	10	24	74	16	9	4	4	21	14	88	68	30	25
OTU1968	TACAGAGGGTGCAAGCGTTATTCGGATTTACTGGGCGTAAAGGGCGCGTAGGTGGTTTTCTAAGTTTGATGTGAAATACC	0	14	13	17	1	5	11	3	6	0	2	15	7	10
OTU1969	TACGAAGGGGGCGAGCGTTATTCGGAATGATTGGGCGTAAAGAGTTCGTAGGCTGTCGTTTTGGTTATTCGTAAAACACT	90	1	0	0	0	0	0	0	1	3	0	8	3	0
OTU1970	TACGGAGGGTGCAAGCGTTATCCGGAATCACTGGGTTTAAAGGGTGCGTAGGCGGAATATTAAGTCAGTGGTGAAATCTT	1	51	116	87	23	23	109	81	118	19	19	5	48	25
OTU1971	TACGTAGGGTCCGAGCGTTATCCGGAATCATTGGGCGTAAAGAGCTCGTAGGCGGTTCAGCAAGTCGGCTGTGAAAGTCC	1	6	3	70	5	1	1	0	2	5	6	9	9	11
OTU1972	TACGGAGGGTGCAAGCGTTATCCGGATTTATTGGGTTTAAAGGGTCCGTAGGCGGATCGTTAAGTCAGTGGTGAAAGCCC	34	2	6	15	0	5	9	5	5	8	3	7	4	4
OTU1973	TACGTAGGGTGCGAGCGTTAATCGGAATTACTGGGCGTAAAGCGTGCGCAGGCGGCTCGCCAAGTCAGATGTGAAAGCCC	13	77	97	181	61	19	20	10	14	27	48	52	108	264
OTU1974	TACGAAGGGGGCTAGCGTTGTTCGGAATCACTGGGCGTAAAGCGTACGTAGGCGGATTGTTAAGTCAGGGGTGAAATCCC	0	9	15	14	8	3	4	7	14	9	40	20	31	11
OTU1975	TACGTAGGGAGCGAGCGTTGTTCGGAATTATTGGGCGTAAAGGGCGTGTAGGCGGTGCGGTAAGTCGGGCGTGAAATCTC	0	3	3	1	8	2	2	0	3	22	54	6	50	8
OTU1976	TACGGAGGGTGCGAACGTTAATCGGAATTACTGGGCGTAAAGCGCACGTAGGCGGTTCGCTAAGTGAGATGTGAAAGCCC	11	7	5	42	1	4	1	1	4	2	6	20	17	31
OTU1977	TACGAAGGGGGCTAGCGTTGCTCGGAATCACTGGGCGTAAAGCGCACGTAGGCGGGCATTTAAGTCGGTGGTGAAATCCT	40	24	32	50	30	27	15	15	95	55	128	165	69	69
OTU1978	TACAGAGATCTCGAGCGTTAATCGGAGTCACTGGGCTTAAAGCGTACGTAGGCGGACTTGCAAGCATCTTGTGAAATCCC	0	0	5	12	3	3	0	0	0	5	13	3	8	14
OTU1979	TACGGAGTGTGCAAGCGTTACTCGGAATCACTGGGCATAAAGCGCGCGTAGGCGGGTTTTCAAGTCGGTTGTGAAATCCC	9	8	4	37	16	8	5	5	3	27	81	21	36	18
OTU1980	TACAGAGGTCTCAAGCGTTGTTCGGATTCATTGGGCGTAAAGGGTGCGTAGGCGGCGCCGTAAGTCTGGTGTGAAATCCC	0	7	14	12	3	2	2	0	4	9	10	9	14	3
OTU1981	TACGGAGGGGGCCAGCGTTGTTCGGAATTATTGGGCGTAAAGGGCGCGTAGGCGGTCGAGTAAGTCTGACGTGAAATCCC	1	2	3	20	17	1	2	0	3	31	92	19	21	30
OTU1982	TACGTAGGTGGCAAGCGTTGTCCGGATTTATTGGGTTTAAAGGGTGCGTAGGCGGCCTTGTAAGTCAGTGCTGAAATATC	110	3	10	36	9	3	0	1	0	6	1	2	10	3
OTU1983	TACAGAGGGGGCCAGCGTTATTCGGAATTATTGGGCGTAAAGGGCGCGTAGGCGGCCACGCGTGTCTTCCGTGAAATCCC	2	4	3	8	6	6	3	5	2	20	55	23	8	10
OTU1984	TACGGAGGGAGCAAGCGTTACTCGGAATTATTGGGCGTAAAGGGCGCGTAGGCGATCTGCCAAGTCCTGTGTGAAAGCCC	1	6	6	22	2	2	0	0	1	7	13	2	2	14
OTU1985	TACGGGGGGGGCAAGCGTTGTTCGGAATTACTGGGCGTAAAGCGCGTGTAGGCGGCTTTTTAAGTCAGACGTGAAAGCCC	3	5	13	6	3	7	6	2	5	17	29	12	57	13
OTU1986	TACAGAGGGTGCAAACGTTGCTCGGAATCATTGGGCGTAAAGCGCACGTAGGCGGCCCAGCAAGTGGGGAGTGAAAGCCC	2	0	1	17	12	0	1	0	0	2	49	9	33	8
OTU1987	TACGTAGGTGGCGAGCGTTGTCCGGATTTATTGGGCGTAAAGAGCCCGCAGGCGGTTTGTTAAGTTTCAGGTGAAATCTC	0	4	6	1	18	2	7	2	1	8	8	1	11	1
OTU1988	TACGTAGGGTGCGAGCGTTAATCGGAATTACTGGGCGTAAAGCGTGCGTAGGCGGTTGTTCAAGCTTGATGTGAAAGCCC	3	46	45	73	36	15	5	3	11	30	84	27	38	94
OTU1989	GACAGAGGGGGCAAGCGTTGCTCGGAATTACTGGGCGTAAAGGGCGCGTAGGCGGGATGGCAAGTCGGTCGTGAAATCCT	4	6	22	41	14	7	12	3	7	15	129	42	46	32
OTU1990	TACGGAGGGGGCAAGCGTTACTCGGAATTATTGGGCGTAAAGGGCGCGTAGGCGGCCGTGCGCGTCAGAGGTGAAATCCC	10	6	6	4	18	8	2	8	11	18	21	30	29	59
OTU1991	GACGGAAGGTGCAAGCGTTGCTCGGAATCATTGGGCGTAAAGGGTGCGTAGGCGGCTTGGTAAGTCGGGTGTGAAAGCCC	0	4	6	5	3	4	3	7	5	18	73	13	54	2
OTU1992	TACAGAGGTCCCAAGCGTTGTTCGGAATTACTGGGCGTAAAGGGCGCGTAGGCGGTTCGTCAAGTTGCAGGTGAAATTCC	0	4	3	0	2	1	13	10	5	3	10	0	8	7
OTU1993	TACGGAGGGGGCCAGCGTTGTTCGGAATCATTGGGCGTAAAGGGCGCGTAGGCGGCCACGCAAGTCGGATGTGAAATCCC	16	8	10	6	9	7	8	4	9	22	51	12	36	9
OTU1994	TACGGAGGGTGCAAGCGTTATCCGGATTTATTGGGTTTAAAGGGTGCGTAGGCGGCTATTTAAGTCAGTGGTGAAATCCT	0	3	15	36	4	7	33	26	5	4	1	2	11	15
OTU1995	TACGTAGGGGGCAAGCGTTGTCCGGATTTACTGGGTGTAAAGGGCGCGTAGGCGGGTTTGTAAGTCAGAGGTGAAAGCCT	0	0	3	0	31	14	11	8	2	11	2	1	0	8
OTU1996	TACGTAGGTGGCAAGCGTTGTCCGGATTTACTGGGCGTAAAGGGCGTGCAGGCGGTTTGTTAAGTTCAGGGTGAAAGCTC	4	7	17	100	15	20	13	7	20	28	136	38	32	39
OTU1997	TACAGAGGGTGCGAGCGTTAATCGGAATGACTGGGCGTAAAGCGCGCGTAGGCGGTTATATAAGTTGGGTGTGAAATCCC	2	24	9	12	9	3	7	5	7	6	13	7	16	2
OTU1998	TACGTAGGGGCCTAGCGTTGTCCGGATTTATTGGGCGTAAAGAGCTCGTAGGCGGTTCGGTAAGTCAGGTGTGAAATCTC	7	8	14	95	7	4	5	3	2	4	18	28	10	27
OTU1999	TACGGGGGGGGCAAGCGTTGTTCGGAATTACTGGGCGTAAAGCGCGCGTAGGCGGCTTTTCAAGTCGAGTGTGAAATCTC	0	3	4	14	5	1	2	0	4	4	29	20	2	25
[truncated: 14,365 more rows]
